# Supplementary material for: The causal effect of obesity on concomitant exotropia: A lifecourse Mendelian randomization study
Source: Medicine (Baltimore). 2024 Mar 1;103(9):e37348. doi: 10.1097/MD.0000000000037348 (PMC10906616; doi:10.1097/MD.0000000000037348)
Supplement: Supplementary file 1 [file medi-103-e37348-s001.xlsx]

## Sheet: 1. birth weight - exotropia
Supplementary Table S1. SNPs used in the univariable MR analysis of the effect of birth weight on concomitant exotropia (with SNPs reaching P < 5 x 10-8)
SNP	effect allele	other allele	eaf.exposure	beta.exposure	se.exposure	P.exposure	samplesize	beta.outcome	se.outcome	P.outcome	R2*	F-statistic**
rs1012167	T	C	0.589309	-0.023969	0.002571	1.19e-20	315449	-0.00416653	0.0310731	0.893333	0.000278092	87.7476
rs10173538	C	T	0.623936	0.014848	0.002565	7.33e-09	314349	-0.0396719	0.0311411	0.202684	0.000103459	32.5253
rs10269069	A	G	0.903703	-0.02641	0.004265	6.14e-10	313350	0.0416541	0.0566328	0.462028	0.000121396	38.0439
rs10283100	A	G	0.05224	-0.040888	0.005759	1.3e-12	309911	0.00417901	0.0567727	0.941321	0.000165548	51.3132
rs10402712	G	A	0.735184	-0.019457	0.00281	4.53e-12	315795	0.0445174	0.0352623	0.206783	0.000147408	46.5574
rs10495563	G	A	0.343359	-0.022674	0.002603	3.18e-18	321213	0.00257843	0.0299911	0.931488	0.000231826	74.4824
rs10495901	T	G	0.752696	-0.015857	0.002847	2.61e-08	321216	-0.0866233	0.0338386	0.0104703	9.36101e-05	30.0717
rs10784514	C	T	0.330935	-0.015562	0.002698	8.2e-09	313513	0.0404426	0.0321482	0.20839	0.000107244	33.6257
rs10830963	C	G	0.726149	-0.017975	0.002787	1.16e-10	321205	0.0318722	0.0310282	0.304326	0.000128501	41.2803
rs10882105	C	T	0.624269	-0.026231	0.00256	1.3e-24	321215	0.0409144	0.0303527	0.177669	0.000322781	103.715
rs10935733	T	C	0.41006	0.019983	0.002544	4.22e-15	315788	-0.0141254	0.0303304	0.641418	0.0001932	61.0216
rs10947554	C	T	0.632081	-0.017448	0.002576	1.3e-11	315792	-0.00528506	0.0312618	0.865751	0.000141594	44.7204
rs11042596	T	G	0.332653	0.025074	0.002698	1.58e-20	314342	0.00343123	0.0327757	0.916623	0.000279139	87.769
rs11082304	G	T	0.500866	-0.015814	0.002471	1.6e-10	319331	-0.0467867	0.0299379	0.118101	0.000125041	39.9342
rs11085720	A	G	0.438291	0.014546	0.002514	7.39e-09	315794	-0.010967	0.0303702	0.718017	0.000104182	32.9031
rs111286193	C	G	0.980619	0.055895	0.009605	6.06e-09	293663	-0.241992	0.224445	0.280953	0.000118755	34.8779
rs111816009	G	A	0.931953	-0.046672	0.004962	5.48e-21	314467	0.0193558	0.0686457	0.777968	0.000276278	86.9037
rs1122720	A	G	0.505083	-0.01361	0.002485	4.44e-08	315793	0.0978353	0.0303107	0.00124767	9.26065e-05	29.247
rs1151625	C	T	0.924354	0.025607	0.004676	4.43e-08	315055	-0.0426006	0.0621392	0.492986	9.17005e-05	28.8932
rs116807401	T	C	0.983282	-0.07854	0.010369	3.77e-14	282082	0.131284	0.154282	0.394805	0.000202803	57.2183
rs11704481	G	A	0.42469	0.014653	0.002584	1.47e-08	313362	-0.0162865	0.0298454	0.585275	0.00010492	32.8811
rs11711420	T	G	0.744444	0.018253	0.002849	1.55e-10	315786	-0.014709	0.0354877	0.678522	0.00012677	40.037
rs11719201	C	T	0.765051	-0.04053	0.002904	3.13e-44	320372	-0.0297538	0.039251	0.448426	0.000590537	189.302
rs117202791	T	C	0.988738	0.068233	0.012347	3.35e-08	296491	0.138921	0.166297	0.403502	0.000103685	30.7446
rs11867479	C	T	0.653659	-0.016286	0.002591	3.35e-10	320676	-0.0467847	0.0328836	0.154812	0.000120092	38.515
rs12044278	T	C	0.740054	-0.016666	0.00283	3.99e-09	314348	0.0325431	0.0310102	0.293979	0.000106866	33.5965
rs12153596	C	T	0.624458	0.014611	0.002576	1.44e-08	314345	0.00599468	0.0333476	0.857338	0.000100127	31.4774
rs12404679	C	T	0.864641	0.023697	0.003673	1.14e-10	313810	0.0771978	0.047049	0.10084	0.000131444	41.2535
rs12525163	T	C	0.729014	0.030624	0.002762	1.58e-28	320676	0.0242515	0.0312241	0.437342	0.000370541	118.867
rs12543725	G	A	0.597004	0.016765	0.002536	3.97e-11	314343	-0.00387852	0.0302397	0.897944	0.000135243	42.5182
rs12656216	G	A	0.232095	-0.017941	0.003011	2.63e-09	314202	0.0629122	0.0423829	0.137709	0.000114735	36.0539
rs13266210	A	G	0.787466	0.025837	0.003033	1.71e-17	315255	0.0529338	0.0367478	0.149737	0.000223447	70.4581
rs13271368	C	T	0.767849	0.019271	0.002945	6.26e-11	319944	0.0568357	0.0328764	0.0838513	0.000132399	42.3656
rs13322435	A	G	0.587721	0.05124	0.002553	1.41e-89	315787	-0.0360005	0.0315364	0.25364	0.00127236	402.305
rs134594	C	T	0.350316	0.015826	0.002614	1.45e-09	312259	-0.00511882	0.0310223	0.86894	0.000114008	35.6038
rs1374204	C	T	0.304925	-0.040032	0.002814	7.12e-46	309365	-0.0173185	0.033437	0.604498	0.000679312	210.297
rs138056307	A	T	0.961235	-0.045742	0.006654	6.47e-12	305647	0.0682875	0.0944424	0.469643	0.00015593	47.6667
rs138715366	C	T	0.991435	0.239496	0.014392	3.95e-62	297749	-0.225291	0.277811	0.417395	0.000974133	290.328
rs139529340	A	G	0.880471	0.023333	0.003933	3.06e-09	298641	-0.0264794	0.0471354	0.57427	0.000114593	34.226
rs1403357	T	A	0.776707	-0.021689	0.002965	2.67e-13	315795	0.0479353	0.0339797	0.158332	0.00016317	51.5365
rs1415701	G	A	0.731429	0.019136	0.00282	1.2e-11	321208	-0.00690871	0.034493	0.841251	0.000143868	46.2179
rs142004400	A	C	0.965334	-0.038455	0.007027	4.55e-08	303872	-0.0126633	0.104604	0.903644	9.89731e-05	30.0779
rs1534307	G	A	0.320998	0.014847	0.002683	3.21e-08	313810	0.0150437	0.0327466	0.64595	9.60906e-05	30.1569
rs17301196	T	C	0.776857	0.01733	0.003007	8.43e-09	311933	0.0535568	0.0356773	0.133318	0.000104124	32.4829
rs184886	T	C	0.268937	-0.01822	0.002809	9.05e-11	313808	0.01031	0.032471	0.750855	0.000130537	40.9685
rs186606513	G	A	0.978671	0.061397	0.010069	1.11e-09	297532	0.0882838	0.08558	0.302262	0.000157373	46.8307
rs2045457	G	A	0.32599	0.017257	0.00267	1.06e-10	315792	0.0108696	0.0304039	0.720714	0.000130867	41.332
rs2168443	T	A	0.376483	0.015668	0.002557	9.25e-10	315791	0.043253	0.0306454	0.158126	0.000115253	36.3997
rs220193	A	G	0.230913	0.019622	0.002984	4.99e-11	314339	0.000209034	0.0317133	0.994741	0.000136754	42.9928
rs2229742	G	C	0.881305	0.026194	0.004104	1.8e-10	318914	-0.0801036	0.0476855	0.0929908	0.000143546	45.7852
rs2237467	G	A	0.779598	-0.018113	0.003012	1.87e-09	315788	-0.00831929	0.0368548	0.82141	0.000112745	35.6073
rs2238464	C	T	0.686069	-0.015171	0.002694	1.82e-08	313707	0.00625393	0.0311574	0.840917	9.91426e-05	31.1046
rs2280235	A	G	0.74184	-0.017521	0.002859	9.19e-10	314345	0.000590863	0.0348439	0.986471	0.000117584	36.9659
rs2282978	T	C	0.67173	-0.017466	0.002612	2.36e-11	320677	0.0150992	0.0322854	0.640013	0.000134537	43.1486
rs2299254	C	T	0.533165	-0.013819	0.002486	2.79e-08	315796	0.0709028	0.030383	0.0196151	9.50623e-05	30.023
rs2306547	C	T	0.553733	0.018276	0.002523	4.59e-13	315801	-0.0185057	0.0299471	0.536612	0.000165077	52.1399
rs2306700	C	T	0.865059	-0.022259	0.003657	1.19e-09	311507	-0.0728614	0.0429245	0.0896149	0.000115673	36.0368
rs2418135	G	A	0.479742	-0.019346	0.002498	9.97e-15	314342	-0.0379226	0.0297768	0.202818	0.000186827	58.7381
rs2421016	C	T	0.525026	-0.019623	0.002458	1.5e-15	321198	0.0512657	0.0307547	0.09553	0.000192049	61.6971
rs2551347	C	T	0.258468	-0.024349	0.002854	1.53e-17	315791	0.0183445	0.0409887	0.654478	0.000227263	71.7835
rs262125	A	T	0.810538	0.018648	0.003148	3.24e-09	315791	-0.0095574	0.0367645	0.794892	0.000106805	33.7313
rs2663842	G	A	0.321224	-0.01566	0.00271	7.74e-09	308532	-0.0185481	0.0312325	0.552596	0.000106942	32.9983
rs2747503	C	T	0.662637	0.016218	0.002916	2.73e-08	286757	0.0150686	0.0318446	0.636076	0.000117597	33.7256
rs2779165	G	C	0.178769	0.021561	0.003329	9.7e-11	311659	-0.0136244	0.0397585	0.73184	0.000136498	42.5463
rs28457693	A	G	0.881093	-0.04239	0.003986	2.19e-26	309664	-0.0942626	0.0473683	0.0465919	0.000376518	116.637
rs28505901	A	G	0.24553	0.025266	0.002995	3.46e-17	307690	0.0416895	0.0324097	0.198329	0.00023651	72.7885
rs2930973	G	A	0.493447	0.017574	0.002535	4.32e-12	315791	0.000225541	0.0302895	0.994059	0.000154396	48.7642
rs2934844	A	T	0.319436	-0.020701	0.002748	5.17e-14	313878	0.0609053	0.0324766	0.0607435	0.000186323	58.4931
rs3184504	T	C	0.461051	-0.022564	0.00251	2.64e-19	317533	0.0345713	0.0302843	0.253637	0.000253022	80.3628
rs339969	C	A	0.373428	-0.015768	0.002569	8.66e-10	315259	-0.0403121	0.0332334	0.225129	0.000116349	36.684
rs34776209	C	T	0.763176	0.022992	0.002921	3.7e-15	315796	0.0259391	0.0365422	0.477804	0.000191088	60.356
rs35261542	C	A	0.733751	0.04101	0.002771	1.6e-49	321197	-0.0180323	0.0314686	0.566627	0.000657122	211.203
rs35756741	C	T	0.911161	0.028548	0.004384	7.68e-11	315443	0.0628215	0.0488202	0.198166	0.000131941	41.6251
rs35850753	C	T	0.980039	-0.058462	0.009206	2.21e-10	306461	-0.108574	0.0941031	0.248592	0.000133722	40.9858
rs369655	T	C	0.865391	-0.027248	0.003786	6.44e-13	312937	-0.0794532	0.0374339	0.0337964	0.000172976	54.1396
rs3751921	A	G	0.57867	-0.016794	0.002521	2.8e-11	314351	-0.00473392	0.0309523	0.878444	0.000137528	43.2378
rs3806315	G	A	0.422256	-0.018029	0.002597	4.03e-12	304062	-0.0219845	0.0308844	0.47657	0.000158593	48.2295
rs3810232	A	C	0.610081	0.01728	0.002589	2.57e-11	310792	0.00134743	0.0302985	0.964528	0.000142062	44.1579
rs3859117	A	G	0.242326	0.017077	0.002948	7.11e-09	311153	-0.0346245	0.0440256	0.431598	0.000107087	33.3237
rs3933326	A	G	0.327138	-0.020719	0.002689	1.38e-14	315253	-0.0167541	0.0308685	0.587296	0.000188984	59.5886
rs3965156	A	C	0.488988	0.014263	0.002529	1.75e-08	314609	-0.0196025	0.0305391	0.520951	0.000101667	31.9885
rs40434	A	G	0.618063	-0.015131	0.002581	4.69e-09	314340	0.0293817	0.0303781	0.333443	0.000108091	33.9808
rs41311445	A	C	0.906644	0.032343	0.004398	2.01e-13	308084	0.039926	0.0433383	0.356913	0.00017708	54.5648
rs4144829	C	T	0.26805	0.034997	0.002803	9.82e-36	315789	-0.0165741	0.0317909	0.602124	0.000480606	151.842
rs4350272	A	G	0.258802	0.016612	0.002821	3.99e-09	321212	0.0439433	0.0353077	0.213286	0.000105871	34.0103
rs4444073	A	C	0.534454	0.01977	0.002474	1.41e-15	321216	-0.0243333	0.0297313	0.413106	0.000194499	62.4878
rs4490099	A	G	0.29443	0.015963	0.002727	4.97e-09	315793	-0.0322104	0.0315144	0.30674	0.000105872	33.437
rs4562	A	G	0.371842	-0.027549	0.002547	3.06e-27	321213	0.0357987	0.0313461	0.253435	0.000354543	113.924
rs4640232	T	C	0.491743	-0.015447	0.002455	3.24e-10	321208	-0.0196113	0.0308226	0.524604	0.000119272	38.3156
rs4764702	G	A	0.162827	0.021471	0.003351	1.53e-10	320678	0.0548902	0.0336771	0.103123	0.000125683	40.3086
rs4867699	T	G	0.507372	0.014715	0.002626	2.16e-08	308491	-0.0138869	0.0305208	0.649111	0.000108242	33.3951
rs4932373	A	C	0.689637	0.020301	0.002683	4e-14	318824	0.0402915	0.0337704	0.23283	0.000176423	56.2575
rs4953353	G	T	0.634595	0.018463	0.002622	1.98e-12	313812	0.0101392	0.0308988	0.742804	0.00015809	49.6182
rs4958244	A	G	0.405835	-0.017352	0.002534	7.85e-12	315795	0.00749769	0.0312161	0.810185	0.000145206	45.8618
rs5030317	C	G	0.707961	0.018339	0.002787	4.88e-11	315795	-0.0163766	0.0347223	0.63718	0.000139069	43.9232
rs516246	C	T	0.51469	0.017117	0.002485	5.85e-12	318829	0.0692497	0.030644	0.0238331	0.000146369	46.6733
rs55836809	A	G	0.779	0.018082	0.003067	3.83e-09	314522	0.0367642	0.0345075	0.286696	0.000112578	35.4119
rs56711588	C	T	0.560377	0.015407	0.002506	8.07e-10	314350	-0.0317423	0.02973	0.285663	0.000116957	36.7696
rs57414412	G	A	0.718591	0.015836	0.002775	1.19e-08	314341	0.00874388	0.0347426	0.801292	0.000101424	31.8848
rs5742915	T	C	0.561495	-0.014752	0.002514	4.55e-09	318059	0.0197269	0.030213	0.513802	0.000107165	34.0882
rs58161620	G	T	0.878765	-0.026944	0.003845	2.52e-12	313074	0.0281305	0.0416976	0.499909	0.000154687	48.4358
rs6026449	T	C	0.367707	-0.016314	0.002604	3.84e-10	314003	0.0395139	0.0302298	0.191172	0.000123757	38.8648
rs6040452	G	A	0.522961	-0.014803	0.002493	2.96e-09	314348	0.00475426	0.0297837	0.873175	0.000109333	34.3723
rs6057620	A	G	0.237868	0.029039	0.002952	8.2e-23	314344	-0.0249477	0.0329346	0.448756	0.000305745	96.1379
rs61830764	G	A	0.634212	-0.017206	0.002661	1.05e-10	313071	-0.00837927	0.0304552	0.783213	0.000137358	43.0084
rs61885091	G	A	0.835716	-0.022297	0.003598	5.96e-10	297283	-0.0382811	0.0419037	0.360953	0.000136514	40.5885
rs62023486	A	G	0.896573	0.022694	0.004129	3.97e-08	310919	0.045941	0.0615107	0.455137	9.5515e-05	29.7001
rs62496903	C	T	0.92076	-0.033373	0.004717	1.55e-12	310358	0.0595849	0.0552185	0.280554	0.000162522	50.4478
rs6467157	T	C	0.718004	0.020046	0.002814	1.09e-12	311934	-0.016244	0.0385968	0.673854	0.000162725	50.7675
rs6533183	C	T	0.360462	0.020397	0.002595	4e-15	315792	0.0182101	0.030116	0.545401	0.000191818	60.5857
rs6575803	C	T	0.900023	0.030847	0.004395	2.32e-12	304815	-0.0472021	0.0504529	0.349496	0.000171242	52.2056
rs6582623	T	C	0.127653	-0.021975	0.003777	6.09e-09	313797	-0.0142778	0.0548163	0.794504	0.000107549	33.7521
rs6706968	A	C	0.417126	-0.013898	0.002547	4.99e-08	315246	-0.00590511	0.0299732	0.843817	9.3924e-05	29.6118
rs6845999	C	T	0.580462	-0.02569	0.002498	8.82e-25	320680	-0.0172185	0.0299296	0.565089	0.000321443	103.113
rs6925689	T	C	0.494724	0.013685	0.002505	4.78e-08	315794	-0.00892873	0.0297359	0.763973	9.36292e-05	29.5701
rs6930558	G	T	0.246794	-0.020969	0.002918	6.96e-13	314343	-0.0614253	0.0341621	0.0721689	0.000163468	51.3932
rs700086	T	C	0.172316	0.030758	0.003528	3e-18	315795	0.0361299	0.0395819	0.361353	0.000269859	85.2425
rs7075355	G	A	0.459426	-0.01404	0.002491	1.77e-08	315792	0.0202255	0.0299634	0.499672	9.79118e-05	30.9226
rs7076938	C	T	0.270264	-0.031915	0.002777	1.58e-30	321212	-0.0393568	0.034203	0.249864	0.000401766	129.103
rs708122	C	A	0.684571	0.016015	0.002679	2.33e-09	315258	-0.0641642	0.0316619	0.0427091	0.000110765	34.9233
rs7223535	G	A	0.73641	0.020914	0.002819	1.23e-13	315795	-0.0149076	0.0330556	0.652001	0.000169806	53.6326
rs72656010	T	C	0.871879	0.029422	0.003734	3.46e-15	315248	0.0620147	0.044863	0.166875	0.000193398	60.9796
rs73143584	G	A	0.893544	-0.028159	0.004213	2.4e-11	305650	-0.0138826	0.0572617	0.808439	0.000150852	46.1145
rs732563	T	C	0.496285	-0.016752	0.002479	1.46e-11	315262	0.0591708	0.0302153	0.0501949	0.000140307	44.2394
rs73354194	T	C	0.970603	-0.049364	0.008155	1.46e-09	288127	-0.158188	0.0756136	0.0364334	0.000139058	40.0716
rs7402983	A	C	0.402525	0.024264	0.002596	9.58e-21	315794	0.00312507	0.0306209	0.918712	0.000283183	89.4523
rs75104038	G	A	0.941976	-0.044844	0.005389	9.22e-17	312592	0.12446	0.0831588	0.134482	0.00021983	68.7316
rs753381	T	C	0.435656	0.014586	0.002493	5.06e-09	320337	-0.0536213	0.0301509	0.0753321	0.000104614	33.515
rs75518158	A	C	0.966802	-0.039915	0.007142	2.35e-08	302283	0.143423	0.0976545	0.141921	0.000102271	30.9177
rs756879	T	C	0.353376	0.015019	0.002668	1.86e-08	309373	-0.0312532	0.0309784	0.313037	0.000103086	31.8952
rs75844534	C	A	0.880762	-0.024907	0.003876	1.35e-10	312930	-0.0248573	0.0444212	0.575765	0.000130301	40.78
rs768056	C	T	0.821406	-0.018079	0.00323	2.24e-08	315791	-0.0223881	0.040671	0.581999	9.58967e-05	30.286
rs76895963	T	G	0.979385	-0.077545	0.010282	4.84e-14	295724	0.177373	0.0903805	0.0497027	0.000242814	71.823
rs7709066	T	C	0.549253	-0.015295	0.002501	9.86e-10	315791	-0.019011	0.0303466	0.53101	0.000115834	36.5832
rs7729301	G	A	0.274744	-0.018821	0.002785	1.45e-11	321210	-0.0524573	0.0366473	0.152313	0.000141168	45.3506
rs7744700	T	A	0.716653	0.019403	0.00287	1.43e-11	313073	0.00872208	0.032441	0.788038	0.000152896	47.8745
rs7819593	T	C	0.74552	-0.01953	0.00289	1.44e-11	314201	-0.0338591	0.0303192	0.264099	0.000144726	45.4794
rs7843131	C	T	0.305366	0.015859	0.002769	1.05e-08	307963	0.0185707	0.0327509	0.570695	0.000106698	32.8625
rs7854962	C	G	0.786832	0.020573	0.003086	2.73e-11	315788	0.0638714	0.038237	0.0948397	0.000141981	44.8419
rs7941126	A	G	0.499451	0.014368	0.002523	1.27e-08	314338	-0.0211586	0.030417	0.486668	0.00010322	32.449
rs7968682	G	T	0.475711	0.041103	0.002476	7.75e-62	321165	-0.0116322	0.0297688	0.69598	0.000842735	270.884
rs79780963	C	T	0.869217	-0.031726	0.004661	1.04e-11	310515	0.0456598	0.0541711	0.399295	0.000228844	71.0754
rs798497	A	G	0.70741	0.019289	0.002693	8.24e-13	320675	0.0175707	0.0309516	0.570251	0.000154021	49.398
rs80278614	G	A	0.94774	-0.040988	0.00581	1.79e-12	311127	-0.010326	0.0471745	0.826737	0.000166419	51.7856
rs8106042	C	G	0.719507	-0.019747	0.002809	2.15e-12	314526	0.0554516	0.0311437	0.0749929	0.000157394	49.5121
rs8192564	G	A	0.935674	0.033071	0.005274	3.7e-10	296135	0.0174081	0.0764671	0.819915	0.000131655	38.9924
rs854037	A	G	0.800197	0.023682	0.003133	4.27e-14	315796	0.0580962	0.0364904	0.111363	0.000179335	56.6432
rs905938	T	C	0.742228	-0.025559	0.00281	1e-19	320670	-0.050078	0.0352629	0.155569	0.000249972	80.178
rs9264757	G	A	0.896503	-0.027885	0.004229	4.44e-11	292201	0.0781929	0.0658321	0.234927	0.000144295	42.1689
rs9634817	A	G	0.742568	-0.016068	0.002859	1.96e-08	311376	-0.00203229	0.0327803	0.950565	9.8708e-05	30.7381
rs9663238	A	G	0.330326	-0.023557	0.00269	2.14e-18	315797	-0.00502202	0.0342618	0.883465	0.000245514	77.5511
rs9783782	T	G	0.679381	-0.015809	0.002824	2.23e-08	292459	-0.0080392	0.031583	0.799077	0.000108878	31.8457
Abbreviations: SNP = single-nucleotide polymorphism, MR = Mendelian randomization, eaf = effect allele frequency, se = standard error.
*R2 was calculated as follows: R2 = 2×eaf.exposure×(1-eaf.exposure)×beta.exposure2.
**The F-statistic for each SNP was calculated as follows: F = (samplesize-2)×R2/(1-R2).
