# Supplementary material for: The causal effect of obesity on concomitant exotropia: A lifecourse Mendelian randomization study
Source: Medicine (Baltimore). 2024 Mar 1;103(9):e37348. doi: 10.1097/MD.0000000000037348 (PMC10906616; doi:10.1097/MD.0000000000037348)
Supplement: Supplementary file 2 [file medi-103-e37348-s002.xlsx]

## Sheet: 2. childhood BMI - exotropia
Supplementary Table S2. SNPs used in the univariable MR analysis of the effect of childhood BMI on concomitant exotropia (with SNPs reaching P < 5 x 10-8)
SNP	effect allele	other allele	eaf.exposure	beta.exposure	se.exposure	P.exposure	samplesize	beta.outcome	se.outcome	P.outcome	R2*	F-statistic**
rs114670539	T	C	0.04601	0.0991	0.0179	3.157e-08	39620	0.0700885	0.0904793	0.438555	0.000862131	34.1854
rs11676272	G	A	0.4611	0.075	0.0079	2.373e-21	39620	0.0293917	0.0301289	0.329296	0.00279548	111.062
rs12042908	G	A	0.5501	-0.0586	0.0077	2.765e-14	39620	-0.00671042	0.0297563	0.821581	0.00169974	67.455
rs12641981	T	C	0.4202	0.044	0.008	4.187e-08	39620	0.028356	0.0297723	0.340878	0.000943343	37.4087
rs13107325	T	C	0.07669	0.0953	0.0173	3.513e-08	39620	0.224894	0.12981	0.0831879	0.00128618	51.0215
rs17817449	G	T	0.4162	0.0683	0.008	1.69e-17	39620	0.0351779	0.0303549	0.246502	0.00226693	90.0152
rs2076308	C	G	0.182	0.0697	0.0099	1.585e-12	39620	-0.0156926	0.0363666	0.666096	0.00144651	57.3907
rs41279738	G	T	0.0317	0.1199	0.0211	1.296e-08	39620	0.0865682	0.0639556	0.175874	0.000882546	34.9956
rs4477562	T	C	0.1125	0.0802	0.0112	8.288e-13	39620	0.0321711	0.0427509	0.451734	0.0012844	50.9507
rs543874	G	A	0.1881	0.0793	0.0099	1.616e-15	39620	0.0151279	0.038736	0.696139	0.00192074	76.2422
rs56133711	A	G	0.229	0.0566	0.0089	2.001e-10	39620	0.0524058	0.0344871	0.128618	0.00113123	44.868
rs571312	A	C	0.2413	0.059	0.0093	1.996e-10	39620	0.0421801	0.0382951	0.270702	0.00127456	50.5601
rs61765651	T	C	0.1748	-0.0584	0.0102	9.503e-09	39620	0.00416752	0.043112	0.922991	0.000983912	39.019
rs62500888	G	A	0.4581	-0.0472	0.0076	6.91e-10	39620	-0.0196941	0.0308985	0.523878	0.0011061	43.8699
rs7138803	A	G	0.3354	0.0729	0.008	7.115e-20	39620	0.00626517	0.0307023	0.838305	0.00236924	94.0873
rs7199285	T	C	0.1667	-0.0647	0.0101	1.34e-10	39620	-0.000284766	0.0395336	0.994253	0.00116299	46.1289
rs939584	T	C	0.8292	0.1066	0.0102	8.852e-26	39620	0.0198585	0.0402613	0.621843	0.00321878	127.933
Abbreviations: SNP = single-nucleotide polymorphism, MR = Mendelian randomization, BMI = body mass index, eaf = effect allele frequency, se = standard error.
*R2 was calculated as follows: R2 = 2×eaf.exposure×(1-eaf.exposure)×beta.exposure2.
**The F-statistic for each SNP was calculated as follows: F = (samplesize-2)×R2/(1-R2).
