# Supplementary material for: The causal effect of obesity on concomitant exotropia: A lifecourse Mendelian randomization study
Source: Medicine (Baltimore). 2024 Mar 1;103(9):e37348. doi: 10.1097/MD.0000000000037348 (PMC10906616; doi:10.1097/MD.0000000000037348)
Supplement: Supplementary file 3 [file medi-103-e37348-s003.xlsx]

## Sheet: 3. adult BMI - exotropia
Supplementary Table S3. SNPs used in the univariable MR analysis of the effect of adult BMI on concomitant exotropia (with SNPs reaching P < 5 x 10-8)
SNP	effect allele	other allele	eaf.exposure	beta.exposure	se.exposure	P.exposure	samplesize	beta.outcome	se.outcome	P.outcome	R2*	F-statistic**
rs10002111	A	G	0.2227	0.0125	0.0021	1.257e-09	718668	-0.0322542	0.0358052	0.367683	5.40952e-05	38.8785
rs10033843	A	G	0.215	0.014	0.0021	1.073e-11	714618	0.0236095	0.0350899	0.501056	6.61598e-05	47.282
rs1006317	T	G	0.1268	0.016	0.0026	3.749e-10	717508	-0.00528441	0.0465922	0.909699	5.66895e-05	40.6774
rs10099330	A	G	0.538	-0.0119	0.0017	3.218e-12	714811	0.0231293	0.0299423	0.43984	7.0396e-05	50.3233
rs10101364	T	C	0.6801	0.012	0.0018	5.607e-11	711583	0.0213609	0.030554	0.484477	6.26584e-05	44.5893
rs10110189	T	C	0.1057	-0.0156	0.0028	2.198e-08	710200	0.0234406	0.0680942	0.730668	4.60084e-05	32.6766
rs10132280	A	C	0.311	-0.0214	0.0018	2.283e-33	806477	0.089803	0.0307419	0.00348698	0.000196262	158.312
rs10169594	T	C	0.6475	-0.012	0.0018	1.338e-11	718035	0.038385	0.0309486	0.21487	6.57342e-05	47.2024
rs10182181	A	G	0.5052	-0.0327	0.0016	2.45e-91	806439	-0.0348755	0.0301456	0.247313	0.000534587	431.341
rs10197031	T	C	0.7262	-0.0161	0.0019	5.047e-18	718456	0.0184362	0.0312965	0.555807	0.000103079	74.0654
rs10261050	T	C	0.4754	0.0113	0.0017	4.533e-11	718350	-0.0159647	0.0298442	0.592693	6.36905e-05	45.7548
rs1048637	T	G	0.5474	-0.0094	0.0017	2.944e-08	718169	-0.0157004	0.0297439	0.597602	4.3783e-05	31.4448
rs10489615	A	G	0.3997	0.0099	0.0017	1.332e-08	718648	-0.0229598	0.0299358	0.4431	4.7033e-05	33.8017
rs10499694	A	G	0.4935	0.013	0.0016	1.285e-15	806696	0.0293176	0.0300595	0.329402	8.44857e-05	68.1599
rs10506971	A	G	0.5521	-0.0142	0.0017	4.686e-17	717231	-0.0784457	0.030707	0.0106294	9.97253e-05	71.533
rs10510419	T	G	0.1467	-0.0168	0.0023	2.233e-13	800535	0.0176567	0.0424823	0.677684	7.06611e-05	56.5705
rs10518694	A	C	0.1394	0.0144	0.0024	3.431e-09	718281	-0.0516721	0.0484723	0.286417	4.9753e-05	35.7383
rs10733051	A	G	0.512	0.0093	0.0016	6.958e-09	794799	-0.0383737	0.0299848	0.200625	4.32201e-05	34.3527
rs10733682	A	G	0.4594	0.0148	0.0016	1.755e-19	805407	-0.00941185	0.0299446	0.753286	0.000108798	87.6359
rs10741329	A	G	0.6944	0.0115	0.0018	3.914e-10	718412	-0.0396063	0.0336922	0.239782	5.61292e-05	40.326
rs10742752	T	C	0.3761	-0.0123	0.0017	1.203e-13	806700	-0.064531	0.0300628	0.0318295	7.1e-05	57.2796
rs10747488	A	C	0.78	-0.0134	0.002	1.492e-11	718496	0.0045188	0.0318567	0.8872	6.1625e-05	44.2799
rs1075901	T	C	0.4516	-0.0118	0.0016	4.431e-13	806810	-0.00124937	0.0302794	0.967088	6.89676e-05	55.6475
rs10761785	T	G	0.5136	-0.0133	0.0016	3.467e-16	806365	0.00617646	0.0297708	0.835646	8.83796e-05	71.2723
rs10772983	T	C	0.5394	-0.01	0.0016	6.209e-10	804927	-0.00474717	0.029706	0.873035	4.96895e-05	39.9983
rs10798888	T	G	0.1887	0.013	0.0022	5.811e-09	663565	0.00256124	0.0357575	0.942898	5.17452e-05	34.338
rs10811868	A	G	0.32	-0.01	0.0018	3.177e-08	718501	-0.0227458	0.0321664	0.479486	4.352e-05	31.2704
rs10829164	T	C	0.1468	0.0151	0.0024	2.365e-10	718703	0.0696705	0.0351968	0.047765	5.71164e-05	41.052
rs10842240	C	G	0.1256	0.0195	0.0025	1.211e-14	718478	0.0260597	0.0408852	0.523873	8.35216e-05	60.0133
rs10858334	C	G	0.8484	-0.0148	0.0025	4.914e-09	707975	-0.0120164	0.056354	0.831147	5.63447e-05	39.8928
rs10891549	T	C	0.4649	0.0095	0.0017	1.931e-08	718671	-0.0523089	0.0298034	0.0792374	4.49026e-05	32.2716
rs10920336	A	G	0.5327	-0.0101	0.0017	4.197e-09	704432	-0.0307843	0.0296975	0.299924	5.07868e-05	35.7776
rs10920678	A	G	0.425	0.0149	0.0016	7.148e-20	805921	-0.00626019	0.0297821	0.833512	0.000108507	87.4577
rs10929925	A	C	0.4105	-0.0142	0.0016	3.045e-18	801209	-0.0362483	0.0297032	0.222333	9.75896e-05	78.1971
rs10938397	A	G	0.57	-0.0322	0.0016	2.42e-86	805635	-0.0283365	0.0297736	0.341232	0.000508259	409.678
rs10942267	A	G	0.6927	0.0148	0.0018	6.532e-16	718640	0.0344866	0.036152	0.340118	9.32526e-05	67.0211
rs10961649	T	C	0.3238	0.0104	0.0018	1.513e-08	717449	0.0370682	0.0329431	0.260496	4.7364e-05	33.9828
rs10962550	C	G	0.1756	0.0186	0.0022	5.675e-17	718060	-0.00214929	0.039443	0.956544	0.000100166	71.9319
rs10968114	A	C	0.5331	0.0113	0.0017	3.302e-11	718364	-0.00236702	0.0296996	0.936477	6.35652e-05	45.6657
rs10975933	C	G	0.6634	0.0114	0.0018	2.065e-10	718391	0.0207492	0.030463	0.49579	5.80403e-05	41.6979
rs10992867	A	G	0.2687	0.0162	0.0019	3.195e-17	718610	0.0114836	0.0319971	0.719674	0.000103139	74.1242
rs11001259	A	T	0.1767	-0.0138	0.0024	1.224e-08	684694	-0.0130987	0.0389877	0.736894	5.54093e-05	37.9404
rs11030618	T	C	0.5786	0.011	0.0017	1.673e-10	718309	0.0580161	0.0298528	0.0519673	5.90049e-05	42.3862
rs11044430	A	T	0.844	0.0161	0.0023	3.765e-12	718664	-0.0204671	0.0436165	0.63889	6.82573e-05	49.0572
rs11046972	T	C	0.0714	0.0176	0.0032	3.717e-08	703495	-0.0262441	0.0463626	0.571352	4.10754e-05	28.8975
rs11066188	A	G	0.3762	-0.0114	0.0016	3.053e-12	805492	0.0361687	0.0306378	0.237791	6.09964e-05	49.1349
rs11078883	C	G	0.654	-0.0126	0.0018	1.299e-12	718501	0.00917176	0.0320897	0.775018	7.18497e-05	51.6276
rs11105839	A	T	0.3729	-0.0113	0.0017	1.248e-11	801313	0.0500232	0.0309016	0.105493	5.97195e-05	47.8567
rs11115176	T	C	0.7839	0.0131	0.0019	6.793e-12	805743	-0.00812049	0.035679	0.819958	5.81417e-05	46.8499
rs11128021	A	G	0.1615	-0.0181	0.0024	1.634e-14	718699	0.0700655	0.0388625	0.0714019	8.87284e-05	63.7745
rs11150911	A	C	0.2848	0.0118	0.0018	3.718e-11	802197	0.0567711	0.0321447	0.0773767	5.67233e-05	45.5057
rs11165643	T	C	0.5796	0.0185	0.0016	4.493e-30	805410	-0.0107234	0.0303739	0.724054	0.000166788	134.355
rs11170468	A	C	0.7826	0.013	0.0019	1.124e-11	806636	0.0107275	0.0384138	0.780044	5.75064e-05	46.3893
rs11206436	T	C	0.8925	0.0147	0.0027	4.666e-08	706935	-0.0426339	0.043274	0.324522	4.1465e-05	29.3142
rs11538	A	G	0.8284	-0.0138	0.0023	1.094e-09	718441	0.0232105	0.0378542	0.539775	5.41434e-05	38.9008
rs11586036	A	C	0.9352	-0.0198	0.0035	1.062e-08	705057	0.0347156	0.0567028	0.540381	4.7516e-05	33.503
rs1159692	A	C	0.4752	0.0135	0.0017	5.543e-15	717639	0.0043808	0.0300813	0.884212	9.09008e-05	65.2397
rs11611246	T	G	0.199	0.0223	0.002	2.037e-28	793063	-0.00477864	0.0363227	0.895332	0.000158535	125.748
rs11614340	T	C	0.7066	-0.0117	0.0018	1.87e-10	718698	-0.0616265	0.0339896	0.0698168	5.67591e-05	40.7948
rs11615578	T	C	0.2575	0.0117	0.002	3.036e-09	704912	0.0719445	0.0355882	0.0432195	5.2345e-05	36.9005
rs11633626	A	C	0.6313	-0.0157	0.0018	7.272e-19	718669	0.00981937	0.0299091	0.742679	0.000114746	82.4738
rs11636611	T	C	0.4981	0.0104	0.0017	8.853e-10	718657	0.067561	0.0297371	0.0230903	5.40792e-05	38.8664
rs11649864	A	G	0.0859	0.0192	0.003	2.524e-10	690306	-0.065321	0.0649174	0.314311	5.78921e-05	39.9655
rs11672660	T	C	0.1871	-0.0338	0.0021	6.831e-60	781854	0.0417168	0.0342306	0.222959	0.000347516	271.8
rs11692326	T	C	0.2302	0.0147	0.0019	1.685e-14	801583	-0.0476346	0.0364617	0.191407	7.65857e-05	61.3944
rs11713193	A	G	0.5156	0.0246	0.0017	3.02e-48	718286	-0.0170339	0.0303804	0.575011	0.000302285	217.192
rs11739877	T	C	0.6231	0.0116	0.0018	4.006e-11	718632	0.0244765	0.0298204	0.411761	6.32019e-05	45.4216
rs11757278	T	C	0.6961	0.0133	0.0019	6.916e-13	718346	0.0205521	0.0305243	0.500755	7.48403e-05	53.7651
rs11772246	T	C	0.8234	0.0145	0.0022	3.689e-11	718345	0.0161948	0.0367917	0.65981	6.11459e-05	43.9264
rs11773362	T	C	0.3396	-0.0105	0.0018	6.389e-09	718218	-7.95897e-05	0.0306476	0.997928	4.94519e-05	35.5189
rs11781699	T	C	0.8132	-0.0141	0.0021	1.555e-11	795827	-0.0542078	0.0329214	0.0996437	6.04008e-05	48.0713
rs11782074	T	G	0.3675	0.0124	0.0018	4.238e-12	717837	-0.0198833	0.0309753	0.520932	7.14811e-05	51.3153
rs11882409	A	C	0.303	0.0121	0.0019	3.309e-10	718526	-0.0229159	0.0394569	0.561387	6.18409e-05	44.437
rs11884795	A	G	0.2681	0.0112	0.0018	1.568e-09	806699	0.0233258	0.0348526	0.503322	4.92283e-05	39.7143
rs11902450	T	C	0.1052	0.0167	0.0027	1.061e-09	718624	0.0555576	0.0728614	0.445756	5.25055e-05	37.7336
rs11904898	A	G	0.2339	-0.0136	0.002	3.176e-11	718637	-0.0631009	0.0335437	0.0599515	6.62863e-05	47.6388
rs11915371	A	C	0.8019	-0.0154	0.0021	2.288e-13	718311	0.0249654	0.0376851	0.507667	7.53488e-05	54.1278
rs11921432	T	C	0.8906	-0.0189	0.0027	5.382e-12	706646	-0.0212138	0.0540641	0.694776	6.96071e-05	49.1909
rs12022461	A	G	0.1674	-0.0167	0.0022	9.777e-14	718684	0.0793334	0.037884	0.0362493	7.77418e-05	55.876
rs12034762	T	C	0.3906	0.0125	0.0017	6.338e-13	718618	0.000579457	0.0304145	0.9848	7.43849e-05	53.4581
rs12049202	T	C	0.1883	0.0239	0.0021	3.347e-29	718408	0.00794216	0.0330369	0.810018	0.000174611	125.464
rs12098284	T	C	0.1212	0.0184	0.0026	9.868e-13	714745	-0.0399181	0.0577273	0.489256	7.21204e-05	51.5513
rs12120851	T	C	0.6313	-0.0116	0.0021	2.867e-08	718669	-0.0073806	0.0380637	0.846253	6.26405e-05	45.0204
rs12259464	A	G	0.4811	0.0109	0.0017	1.478e-10	716686	0.0391006	0.0297898	0.189334	5.93201e-05	42.5163
rs12286929	A	G	0.5007	-0.0177	0.0016	1.925e-27	806583	-0.0125006	0.0298297	0.675168	0.000156645	126.366
rs12334877	A	G	0.1913	-0.0144	0.0021	2.173e-11	717934	0.0155292	0.0349403	0.656718	6.4159e-05	46.0647
rs12364470	T	G	0.8535	-0.0187	0.0022	2.18e-17	799515	-0.0651792	0.0354165	0.0657143	8.74489e-05	69.9226
rs12369179	T	C	0.085	-0.034	0.0031	2.324e-28	703003	0.0304705	0.0537204	0.570575	0.000179816	126.433
rs12416812	A	G	0.5066	0.0106	0.0016	5.209e-11	804673	-0.0328167	0.0299277	0.272846	5.61702e-05	45.2011
rs12429545	A	G	0.1218	0.0313	0.0024	1.419e-37	797614	0.0322143	0.0427586	0.451209	0.000209585	167.202
rs12439632	C	G	0.1682	0.0145	0.0023	3.675e-10	718615	0.00153901	0.0355609	0.96548	5.88316e-05	42.2797
rs12448257	A	G	0.2185	0.0161	0.002	9.035e-16	797946	0.0364289	0.0404175	0.367421	8.85242e-05	70.6436
rs12462975	A	G	0.3243	0.0193	0.0018	1.474e-25	717340	0.00433991	0.0318967	0.891773	0.000163247	117.122
rs12530388	A	C	0.4741	0.01	0.0017	4.229e-09	718652	0.00586	0.0296951	0.843562	4.98658e-05	35.8379
rs12564992	A	G	0.8876	-0.0189	0.0026	2.565e-13	806818	0.0473963	0.0539122	0.379326	7.1275e-05	57.5099
rs12602912	T	C	0.212	0.0166	0.002	2.899e-16	788746	-0.053365	0.0348365	0.125554	9.20679e-05	72.6247
rs1260326	T	C	0.3913	-0.0107	0.0017	1.16e-10	799274	0.0437813	0.0312008	0.160554	5.45394e-05	43.5942
rs12608738	A	G	0.712	0.0127	0.0019	3.454e-11	718545	-0.103319	0.0317987	0.00115744	6.6147e-05	47.5326
rs12611148	A	C	0.1429	-0.0137	0.0024	1.417e-08	717356	0.105065	0.0472255	0.0260976	4.59764e-05	32.9829
rs12628051	T	C	0.6407	0.0161	0.0018	2.9e-19	715009	-0.0517986	0.0305528	0.0900036	0.000119342	85.3406
rs12628891	T	C	0.3186	-0.0115	0.0019	5.852e-10	718155	-0.0440911	0.033436	0.187278	5.74214e-05	41.2397
rs12636480	T	G	0.3507	0.0128	0.0018	6.96e-13	718231	-0.0189293	0.0328198	0.5641	7.46159e-05	53.5953
rs12652212	A	G	0.5611	-0.0131	0.0016	1.633e-15	806515	-0.0282588	0.0309574	0.361333	8.45237e-05	68.1752
rs1268065	A	G	0.5	-0.01	0.0016	7.119e-10	786277	-0.0708018	0.0297957	0.01749	5e-05	39.3157
rs12680842	A	G	0.6839	0.0142	0.0017	3.411e-16	800300	0.0064269	0.0301808	0.831369	8.71814e-05	69.7772
rs12681792	A	C	0.2024	0.015	0.0021	2.883e-12	717806	-0.0120972	0.031734	0.70305	7.26454e-05	52.149
rs12692596	T	C	0.3618	0.012	0.0017	1.032e-12	806739	-0.0118396	0.0313534	0.705714	6.64994e-05	53.6511
rs12714199	T	C	0.6146	-0.0141	0.0017	3.219e-16	718671	-0.0162621	0.0302431	0.590775	9.4183e-05	67.6928
rs12765914	T	C	0.0801	0.0226	0.0031	1.96e-13	718619	-0.0947578	0.0466932	0.0424199	7.52697e-05	54.0941
rs12888545	A	G	0.7464	-0.0133	0.002	1.764e-11	718431	0.0754157	0.0351897	0.0321033	6.6966e-05	48.1135
rs12912198	T	C	0.2731	-0.01	0.0018	3.44e-08	799783	0.0114702	0.0338909	0.735027	3.97033e-05	31.7552
rs12914623	C	G	0.2722	-0.0159	0.0019	1.999e-16	718054	0.0274873	0.0347168	0.428502	0.000100167	71.9323
rs12922346	C	G	0.2641	0.0133	0.002	1.482e-11	716945	0.0293595	0.0372843	0.43102	6.87576e-05	49.2986
rs12939549	A	G	0.5572	0.018	0.0016	3.681e-28	806064	-0.0352527	0.031111	0.257161	0.00015988	128.894
rs1296328	A	C	0.4464	0.0166	0.0017	3.486e-22	717741	0.0128642	0.0298184	0.666164	0.000136197	97.767
rs12981256	A	G	0.5284	0.0151	0.0017	1.432e-18	715373	-0.051116	0.030005	0.0884586	0.000113637	81.302
rs13021737	A	G	0.1567	-0.0578	0.0021	2.89e-161	802967	-0.0197315	0.0404781	0.625932	0.000882951	709.606
rs1304549	A	G	0.2262	-0.0118	0.0021	1.352e-08	718225	-0.035833	0.0374079	0.338114	4.87433e-05	35.0103
rs13049280	C	G	0.6431	0.0103	0.0018	6.956e-09	718631	-0.0193043	0.0352957	0.584428	4.87001e-05	34.999
rs13107325	T	C	0.082	0.0468	0.0032	3.805e-47	806141	0.224894	0.12981	0.0831879	0.000329745	265.908
rs13110266	A	G	0.4037	-0.0124	0.0016	3.956e-14	806749	-0.0369334	0.0301634	0.220785	7.40282e-05	59.7264
rs13174863	A	G	0.8542	-0.0197	0.0023	1.939e-17	793550	0.0149508	0.0414185	0.718122	9.66673e-05	76.7175
rs13186194	T	C	0.6169	0.01	0.0017	2.197e-09	806614	-0.0124602	0.0310567	0.688267	4.72669e-05	38.1278
rs13191362	A	G	0.8572	0.0235	0.0025	4.079e-21	806582	0.0320148	0.0623356	0.60754	0.0001352	109.064
rs13213867	A	G	0.8026	0.0123	0.0022	1.03e-08	715279	-0.00468709	0.0416876	0.91048	4.79387e-05	34.2911
rs13245051	A	G	0.4557	0.015	0.0017	1.121e-18	714046	0.0113127	0.0298352	0.704558	0.000111617	79.7083
rs13263601	A	C	0.6585	-0.0145	0.0018	4.867e-16	714980	-0.0332085	0.0336727	0.324028	9.45611e-05	67.6155
rs1327259	A	G	0.6096	0.0157	0.0017	1.465e-19	718295	0.0146733	0.0299663	0.624374	0.000117323	84.2824
rs13296413	T	C	0.3811	-0.0148	0.0017	2.49e-17	718610	0.00660634	0.0323417	0.838145	0.000103327	74.2591
rs1346841	A	G	0.4116	-0.0126	0.0017	3.183e-13	718293	0.0349438	0.0320859	0.276122	7.68987e-05	55.2399
rs1350430	T	C	0.5328	-0.0125	0.0017	2.075e-13	718510	0.00112976	0.0300371	0.969997	7.77888e-05	55.8962
rs1356506	T	C	0.6287	0.0137	0.0018	8.394e-15	718632	0.00185238	0.0300477	0.950843	8.76273e-05	62.9771
rs1358980	T	C	0.4735	-0.0129	0.0017	5.151e-15	797930	-0.0087062	0.0297378	0.769701	8.29713e-05	66.2106
rs1409818	T	C	0.1074	0.0195	0.0028	2.589e-12	718603	-0.0406553	0.060537	0.501852	7.29055e-05	52.3938
rs1412235	C	G	0.3151	0.0237	0.0017	2.277e-42	804074	0.062837	0.0306001	0.0400249	0.000242439	194.986
rs1421334	A	C	0.4546	0.0135	0.0017	3.111e-15	717941	-0.0259486	0.0304341	0.393873	9.03737e-05	64.8887
rs1431659	A	G	0.2737	0.0191	0.0019	2.327e-23	718649	-0.00570559	0.0347459	0.869566	0.00014504	104.248
rs1437842	A	G	0.4907	-0.0106	0.0017	8.494e-10	705988	0.0202218	0.0304873	0.507148	5.61606e-05	39.6508
rs1441264	A	G	0.5846	0.0174	0.0017	7.603e-25	794966	-0.0299081	0.0317614	0.346373	0.000147046	116.914
rs1477199	A	G	0.8426	-0.0221	0.0023	5.145e-21	806707	0.0784834	0.0470717	0.0954509	0.000129551	104.523
rs1477890	A	G	0.4875	-0.0128	0.0017	6.122e-14	706801	0.0279502	0.0306333	0.361551	8.18688e-05	57.8695
rs1492014	T	C	0.5674	-0.0171	0.0017	1.442e-23	718371	0.0618678	0.0303047	0.0411984	0.000143548	103.135
rs1492767	T	C	0.4681	0.0095	0.0016	3.546e-09	806046	0.0642604	0.0301314	0.0329511	4.49413e-05	36.2263
rs1501673	A	G	0.1355	0.0289	0.0025	2.725e-31	718652	0.0505817	0.0481878	0.293865	0.000195673	140.648
rs1522569	T	G	0.8183	0.0141	0.0022	1.599e-10	718485	0.0269133	0.0542632	0.619911	5.91202e-05	42.4794
rs1536053	T	C	0.3104	-0.0122	0.0019	8.021e-11	697970	-0.00469545	0.033031	0.886959	6.3719e-05	44.4766
rs1559673	A	C	0.9688	0.0359	0.0049	2.212e-13	791967	0.0285013	0.0480784	0.553308	7.79126e-05	61.7088
rs156201	C	G	0.7459	0.0124	0.0019	1.646e-10	718454	0.0236192	0.0307737	0.442778	5.82852e-05	41.8776
rs16824165	A	G	0.1155	0.016	0.0027	2.18e-09	718686	-0.0823749	0.050298	0.101477	5.23058e-05	37.5933
rs16851483	T	G	0.0717	0.0352	0.0034	4.869e-25	718609	0.0706122	0.0696057	0.310364	0.000164939	118.546
rs16906838	T	C	0.0486	-0.0247	0.004	4.305e-10	706788	-0.0355064	0.0667472	0.594759	5.64187e-05	39.8782
rs16946314	A	G	0.2117	-0.0137	0.0021	6.852e-11	718416	-0.0392979	0.0342759	0.251582	6.26446e-05	45.0076
rs16989232	A	G	0.3864	0.0115	0.0017	6.192e-12	805861	-0.0150548	0.0310442	0.627713	6.27116e-05	50.5399
rs1700082	C	G	0.659	0.0094	0.0017	3.377e-08	803933	-0.00425322	0.0309264	0.890614	3.97123e-05	31.9273
rs17020497	A	G	0.1341	0.014	0.0025	2.037e-08	718660	0.00731301	0.0477307	0.878229	4.55179e-05	32.7133
rs17024393	T	C	0.9689	-0.0644	0.0049	7.105e-39	782554	-0.0842644	0.0646598	0.192508	0.000249943	195.642
rs1707322	A	G	0.3155	-0.0136	0.0018	1.589e-14	806793	-0.0198357	0.0337915	0.557202	7.98878e-05	64.4579
rs17094222	T	C	0.7912	-0.0173	0.002	4.043e-18	806450	-0.0152698	0.0349522	0.662201	9.88869e-05	79.7551
rs17160760	A	T	0.1051	-0.0165	0.0027	1.266e-09	706293	-0.0490701	0.0389958	0.208268	5.12124e-05	36.1727
rs17182027	A	G	0.5647	-0.011	0.0017	1.46e-10	717831	0.0209316	0.0303258	0.490053	5.9487e-05	42.704
rs17201143	T	C	0.3054	-0.0112	0.0018	1.096e-09	718638	0.0304562	0.0326891	0.351495	5.32194e-05	38.2474
rs17207196	T	C	0.42	-0.022	0.0017	1.576e-36	694986	0.00955351	0.0299118	0.749432	0.000235805	163.919
rs1721447	T	G	0.5096	-0.01	0.0017	3.793e-09	718656	0.0102157	0.0302327	0.735436	4.99816e-05	35.9212
rs17327461	T	C	0.4462	0.0122	0.0016	7.645e-14	806655	0.0247436	0.0304782	0.41688	7.35584e-05	59.3405
rs17367750	T	C	0.3117	-0.0122	0.0018	1.969e-11	718303	0.0688454	0.0342571	0.0444662	6.38652e-05	45.8774
rs17405603	A	T	0.7062	-0.0125	0.0019	4.427e-11	716852	0.0057353	0.0328049	0.861212	6.4838e-05	46.4821
rs17405819	T	C	0.6845	0.0211	0.0018	6.04e-33	806765	-0.00334568	0.0329855	0.91921	0.000192295	155.166
rs17425707	T	C	0.9	-0.0173	0.0028	6.16e-10	714959	0.0382877	0.0596599	0.521026	5.38722e-05	38.5184
rs1750307	A	T	0.3655	0.0129	0.0018	2.778e-13	718639	0.0281958	0.0334368	0.399084	7.71842e-05	55.4717
rs17507682	T	G	0.1542	0.0135	0.0024	1.907e-08	714999	-0.0638819	0.0411767	0.120804	4.7539e-05	33.9918
rs17535749	A	G	0.1081	0.0159	0.0027	3.458e-09	793365	-0.0425481	0.0535061	0.426497	4.8749e-05	38.6776
rs17604662	A	G	0.8902	-0.0179	0.0028	1.04e-10	718697	-0.0300669	0.0618947	0.627126	6.26363e-05	45.0192
rs17636031	T	C	0.7244	-0.0154	0.0018	3.87e-17	798189	0.0621378	0.0363566	0.0874279	9.46954e-05	75.5918
rs17681451	A	G	0.0762	-0.0225	0.0031	7.37e-13	718679	-0.0161239	0.0630933	0.798294	7.12735e-05	51.2263
rs17724992	A	G	0.7197	0.0172	0.0018	5.232e-21	804268	-0.0123687	0.0359162	0.730564	0.000119361	96.0092
rs17783165	T	C	0.671	-0.0128	0.0017	2.737e-13	801018	-0.0407619	0.0302986	0.178516	7.23383e-05	57.9483
rs17806224	A	G	0.1808	-0.026	0.0022	7.908e-32	718699	-0.0105916	0.0411466	0.79686	0.000200247	143.945
rs17814208	A	G	0.7575	-0.0129	0.002	7.239e-11	718642	-0.0704655	0.0367631	0.0552701	6.1137e-05	43.9381
rs1799923	A	G	0.1117	-0.0224	0.0026	1.124e-17	718667	0.034314	0.0499117	0.491771	9.95724e-05	71.5663
rs185350	T	C	0.4902	0.0137	0.0016	9.104e-17	805076	0.0581098	0.0297689	0.0509343	9.38089e-05	75.5302
rs1860561	A	G	0.2087	0.0159	0.0019	1.706e-16	806805	-0.0068706	0.0338259	0.839044	8.35003e-05	67.3739
rs1877875	T	C	0.4341	-0.0109	0.0017	2.505e-10	718589	-0.0297024	0.0314339	0.344701	5.83731e-05	41.9486
rs1884389	T	C	0.4386	-0.0108	0.0017	3.724e-10	718491	-0.0377604	0.0300476	0.208867	5.74405e-05	41.2728
rs1884897	A	G	0.3747	-0.0184	0.0017	2.701e-28	806711	0.0313485	0.0317921	0.32411	0.000158649	128.004
rs1886276	A	G	0.5713	-0.0108	0.0017	2.951e-10	718268	-0.0450712	0.0299131	0.131878	5.71341e-05	41.0398
rs1896767	A	G	0.5269	-0.011	0.0017	1.013e-10	714970	-0.0421149	0.0296992	0.156177	6.03249e-05	43.133
rs1927790	T	C	0.606	-0.014	0.0016	1.571e-17	806731	-0.0387607	0.0298088	0.193495	9.35955e-05	75.5133
rs1928295	T	C	0.5712	0.0134	0.0016	2.225e-16	806659	0.0582125	0.0297714	0.0505464	8.79595e-05	70.9594
rs1941213	A	C	0.7114	0.0108	0.0019	1.585e-08	718648	-0.0161109	0.0336005	0.631595	4.78947e-05	34.421
rs1941696	A	G	0.5174	0.0112	0.0017	4.741e-11	718672	0.00620169	0.0300854	0.836685	6.2644e-05	45.0232
rs1945160	A	G	0.3819	-0.0104	0.0018	5.651e-09	718540	0.0241132	0.0306375	0.431254	5.10629e-05	36.6925
rs1948080	T	G	0.6303	0.0136	0.0018	1.134e-14	718672	0.030962	0.0323091	0.337908	8.61995e-05	61.9543
rs194809	A	G	0.1871	0.0126	0.0022	4.861e-09	718688	-0.0618245	0.0408493	0.130159	4.82928e-05	34.709
rs1951455	T	C	0.2813	-0.0148	0.0019	6.048e-15	718607	0.0292792	0.0342207	0.392219	8.85668e-05	63.6502
rs1958898	C	G	0.2098	-0.0146	0.0021	4.225e-12	718191	-0.00749019	0.0333171	0.822123	7.0677e-05	50.763
rs1965529	A	G	0.773	0.0161	0.0022	7.659e-14	663213	0.04969	0.0390851	0.203612	9.09677e-05	60.3363
rs197374	T	C	0.4027	0.0141	0.0017	3.155e-16	718653	0.0125196	0.0298123	0.674525	9.56406e-05	68.7388
rs1999433	T	C	0.4403	-0.0107	0.0017	2.899e-10	718517	-0.0220315	0.0297674	0.459227	5.64289e-05	40.5473
rs2007518	A	G	0.5618	-0.013	0.0017	1.964e-14	718682	-0.0421781	0.0310491	0.174326	8.32091e-05	59.8057
rs2047648	A	T	0.7465	-0.0133	0.002	7.947e-12	718280	4.85691e-05	0.039119	0.999009	6.69485e-05	48.0909
rs2051559	T	C	0.8588	-0.0167	0.0025	3.775e-11	718374	-0.0409303	0.0478545	0.392381	6.76378e-05	48.5924
rs2053682	A	C	0.6784	0.017	0.0018	2.591e-20	717007	0.0295453	0.0313027	0.345242	0.000126104	90.4288
rs2058527	T	G	0.2715	-0.0115	0.0019	1.795e-09	718465	-0.00478637	0.0347803	0.890543	5.23149e-05	37.5883
rs2064044	A	C	0.8062	-0.0123	0.0021	1.022e-08	718416	0.0279088	0.0336789	0.40729	4.72756e-05	33.965
rs2065418	T	G	0.646	0.0139	0.0018	6.073e-15	718408	0.0470526	0.0322384	0.144422	8.83681e-05	63.4898
rs2074314	T	C	0.6356	0.0105	0.0017	1.369e-09	747074	0.0148601	0.0297877	0.617874	5.10706e-05	38.1554
rs208015	T	C	0.07	0.0352	0.0033	7.174e-26	718529	-0.0104949	0.048248	0.827802	0.000161323	115.934
rs2112347	T	G	0.6298	0.0276	0.0017	1.173e-61	806699	-0.0608874	0.0301876	0.0436988	0.000355212	286.65
rs2119137	A	G	0.6624	-0.0131	0.0018	2.331e-13	718667	-0.00292349	0.0318533	0.926873	7.6753e-05	55.1639
rs2119753	A	G	0.6229	0.01	0.0017	1e-08	718468	0.0526184	0.0305108	0.0846038	4.69791e-05	33.7545
rs2120710	A	G	0.6529	0.0101	0.0018	1.977e-08	717132	-0.00151697	0.0306002	0.960462	4.62353e-05	33.1583
rs2134858	T	C	0.5119	-0.0117	0.0017	5.869e-12	718696	0.0420144	0.0297521	0.157906	6.84062e-05	49.1665
rs213518	T	C	0.8498	-0.0153	0.0024	2.492e-10	718433	-0.0155042	0.0465093	0.738865	5.97585e-05	42.9349
rs2138348	T	G	0.2835	-0.0134	0.0019	1.353e-12	718646	0.0108814	0.0367917	0.767414	7.29472e-05	52.4269
rs214249	T	G	0.6071	0.0138	0.0017	2.715e-15	718521	0.0432165	0.0314715	0.169691	9.08512e-05	65.2842
rs2143624	A	G	0.3607	0.0094	0.0017	2.095e-08	806726	0.0471514	0.0302155	0.118641	4.07508e-05	32.876
rs2166171	T	C	0.6241	-0.0103	0.0018	5.494e-09	710568	0.0319663	0.0301866	0.28962	4.97773e-05	35.3718
rs217433	T	C	0.8031	-0.0115	0.0021	3.002e-08	805664	0.0630647	0.0375534	0.0930872	4.18255e-05	33.6986
rs217671	A	G	0.7257	-0.015	0.0019	4.086e-15	718412	0.0165302	0.0363302	0.64911	8.95768e-05	64.3586
rs2183588	A	G	0.3453	-0.0114	0.0018	1.909e-10	718293	0.0097011	0.030083	0.74709	5.87596e-05	42.209
rs2192158	A	G	0.4492	0.0137	0.0017	7.417e-16	718510	-0.0341655	0.0297684	0.251089	9.28763e-05	66.7385
rs2196618	A	G	0.2634	-0.0137	0.0019	1.492e-12	718304	-0.0392574	0.0338621	0.246321	7.28314e-05	52.3187
rs2206277	T	C	0.1557	0.0408	0.0021	1.822e-83	806768	-0.0157121	0.0363612	0.665659	0.000437659	353.243
rs2228213	A	G	0.3374	-0.0144	0.0017	5.498e-17	806782	0.0087356	0.0312753	0.780004	9.27153e-05	74.8078
rs2238799	A	G	0.6187	0.0102	0.0018	8.645e-09	714858	0.00829444	0.029943	0.781774	4.90882e-05	35.0927
rs2241423	A	G	0.2285	-0.0298	0.0019	3.602e-54	806797	-0.0591723	0.0406485	0.145474	0.000313101	252.688
rs2246012	T	C	0.8512	-0.0161	0.0022	1.154e-13	806786	-0.0225042	0.0351738	0.522304	6.56623e-05	52.9788
rs2257791	A	G	0.756	-0.0139	0.002	1.631e-12	718675	0.010594	0.0368832	0.773934	7.12806e-05	51.2311
rs225882	T	C	0.7513	0.0113	0.0018	8.564e-10	806807	0.0213254	0.0313438	0.49627	4.77173e-05	38.5004
rs2267958	A	G	0.5088	-0.013	0.0018	2.013e-13	710694	-0.0268714	0.0299976	0.370367	8.44738e-05	60.0399
rs2271046	A	T	0.6948	-0.0115	0.0018	3.031e-10	718692	-0.0159403	0.0327308	0.626249	5.6088e-05	40.3122
rs2271189	A	G	0.396	-0.0141	0.0018	9.264e-16	706022	-0.000906254	0.030481	0.976281	9.51043e-05	67.152
rs2273175	T	C	0.6791	-0.0121	0.0018	3.69e-11	718683	0.00267525	0.030132	0.929253	6.38123e-05	45.8636
rs2275003	A	G	0.5007	0.0111	0.0016	9.438e-12	806747	0.010626	0.0297493	0.720953	6.16049e-05	49.7025
rs2281819	A	T	0.2293	-0.0154	0.002	2.088e-14	717097	0.00257624	0.032415	0.936653	8.38225e-05	60.1138
rs2283006	A	G	0.4881	0.0132	0.0017	8.055e-15	717331	-0.0597524	0.0298431	0.0452616	8.70707e-05	62.4637
rs2283093	T	C	0.1949	0.0121	0.0021	1.095e-08	718467	0.0705013	0.0381209	0.0643976	4.59476e-05	33.0132
rs2289379	T	C	0.3917	-0.0137	0.0018	7.019e-15	715836	-0.0387519	0.0298387	0.194043	8.94422e-05	64.0315
rs2342892	T	G	0.4855	0.0126	0.0017	1.328e-13	714485	-0.037068	0.0297134	0.212207	7.93132e-05	56.6725
rs2357760	A	G	0.6735	0.0143	0.0017	2.106e-16	806795	-0.014588	0.0315333	0.643636	8.99338e-05	72.5645
rs2365389	T	C	0.3999	-0.0168	0.0016	6.494e-25	801448	0.0346585	0.0299645	0.247415	0.000135464	108.582
rs2396625	A	T	0.4183	-0.0176	0.0017	2.805e-24	718567	0.00270702	0.0308076	0.929981	0.000150745	108.336
rs2400414	T	C	0.3461	-0.0126	0.0018	5.521e-13	718698	-0.0384027	0.0315419	0.223408	7.18595e-05	51.6488
rs2423668	T	C	0.4196	0.0106	0.0018	7.84e-09	557523	-0.00289545	0.0299664	0.923026	5.47274e-05	30.5133
rs2436728	A	G	0.4073	0.0189	0.0017	1.969e-29	718640	-0.0144544	0.0303611	0.634016	0.000172466	123.962
rs2439823	A	G	0.4514	-0.0165	0.0017	6.513e-22	718034	-0.0153194	0.0298679	0.608017	0.000134839	96.8317
rs2466103	T	G	0.6928	-0.0121	0.0018	8.004e-12	802631	0.0107962	0.0356544	0.76204	6.23203e-05	50.0232
rs2470893	T	C	0.3049	0.0107	0.0017	9.43e-10	803692	0.0297324	0.0332853	0.371718	4.85291e-05	39.0042
rs2481665	T	C	0.5823	0.0161	0.0016	3.238e-23	806470	0.00643032	0.0309137	0.835222	0.000126094	101.703
rs2503185	A	G	0.5097	0.013	0.0017	1.327e-14	717297	-0.0260674	0.0299928	0.38478	8.44682e-05	60.5937
rs2600226	T	C	0.6712	-0.0116	0.0018	1.423e-10	718538	0.0144679	0.0310232	0.640959	5.93922e-05	42.678
rs2605603	A	G	0.4812	-0.0103	0.0016	2.041e-10	806679	0.0354555	0.0297203	0.23288	5.297e-05	42.7319
rs2612576	A	T	0.2945	-0.0108	0.0019	8.49e-09	718611	-0.0212958	0.0349299	0.54208	4.84685e-05	34.8316
rs2622274	T	G	0.4553	-0.0107	0.0017	3.23e-10	718675	-0.00530861	0.0305777	0.862171	5.67875e-05	40.8139
rs264941	A	C	0.4679	-0.0124	0.0017	1.836e-13	718689	0.0366176	0.0299685	0.221756	7.65631e-05	55.0291
rs2707183	T	G	0.5321	-0.0093	0.0017	4.894e-08	718328	-0.040499	0.0296999	0.172691	4.30668e-05	30.9373
rs2712665	T	C	0.6968	-0.0108	0.0019	5.399e-09	717879	-0.0619216	0.0335634	0.0650489	4.9285e-05	35.3823
rs2715423	A	G	0.2805	-0.0115	0.0019	1.901e-09	706401	-0.00511763	0.0324939	0.874855	5.33813e-05	37.7105
rs273512	T	C	0.409	0.0156	0.0018	4.477e-19	718525	-0.0156722	0.0299838	0.60119	0.000117649	84.5438
rs2744974	T	C	0.3239	0.0261	0.0017	1.275e-51	804150	0.0177526	0.0315113	0.573183	0.000298355	239.993
rs274628	A	C	0.3366	-0.0102	0.0018	1.357e-08	718131	-0.0147869	0.0305077	0.627892	4.64644e-05	33.369
rs2777768	A	G	0.7228	0.0119	0.0019	6.377e-10	718589	0.0197373	0.0367423	0.591142	5.6746e-05	40.7793
rs2791653	A	G	0.2397	0.0133	0.0019	9.991e-13	806764	-0.0370429	0.0355497	0.297411	6.44743e-05	52.0187
rs2803316	A	G	0.4551	-0.0142	0.0017	1.878e-16	716462	-0.00824276	0.0298724	0.7826	0.000100007	71.6582
rs2820295	A	G	0.3266	0.0235	0.0018	5.556e-39	718545	-0.0606681	0.0324611	0.0616297	0.000242915	174.588
rs2832283	A	G	0.2254	0.0115	0.002	4.718e-09	806772	-0.00842353	0.0340341	0.804519	4.61803e-05	37.2586
rs28350	A	G	0.1717	0.0172	0.0022	1.074e-14	717783	-0.0581461	0.0384024	0.129994	8.41482e-05	60.4051
rs2861089	A	T	0.3806	0.0105	0.0017	1.549e-09	718566	-0.0142111	0.0315009	0.651893	5.19815e-05	37.354
rs2861683	A	C	0.5965	0.0141	0.0017	1.851e-16	718619	-0.0595894	0.0301548	0.0481415	9.57023e-05	68.7799
rs2862996	T	G	0.7012	-0.0216	0.0017	3.604e-35	806675	0.00611904	0.0321124	0.848877	0.000195506	157.74
rs2875762	C	G	0.252	0.0129	0.002	1.066e-10	717481	0.0709142	0.0479816	0.139422	6.27352e-05	45.014
rs2907948	A	G	0.244	-0.0145	0.0019	1.945e-14	806659	-0.0418969	0.0396604	0.290789	7.75671e-05	62.5749
rs2962334	T	G	0.0272	0.0396	0.0059	1.777e-11	715204	-0.0935055	0.103366	0.365674	8.29875e-05	59.3578
rs2973157	A	G	0.6711	-0.0112	0.0021	4.238e-08	562735	-0.0290954	0.035007	0.405899	5.53754e-05	31.1633
rs2984618	T	G	0.4408	0.0165	0.0016	3.803e-24	806433	-0.00907726	0.0308543	0.768608	0.000134217	108.251
rs3019466	T	C	0.1677	-0.0128	0.0024	4.905e-08	718585	-0.0631034	0.0481335	0.189855	4.57365e-05	32.867
rs305256	T	C	0.2263	-0.0115	0.0021	2.792e-08	714665	0.0612111	0.0346301	0.077133	4.63109e-05	33.0982
rs3101336	T	C	0.3825	-0.0254	0.0016	4.804e-54	801552	-0.0152511	0.0311009	0.62387	0.000304766	244.359
rs3115667	T	C	0.2821	-0.0179	0.0019	5.924e-21	717285	0.0143546	0.036911	0.697352	0.000129779	93.1001
rs312750	A	G	0.4986	0.0097	0.0016	2.565e-09	806739	-0.0168624	0.0304666	0.57994	4.70446e-05	37.9544
rs326893	T	C	0.5812	0.0121	0.0017	1.893e-12	718672	-0.0130952	0.0316099	0.678672	7.12743e-05	51.2264
rs329651	T	G	0.806	0.016	0.0021	2.13e-14	799668	-0.0172213	0.0519365	0.740203	8.00584e-05	64.0251
rs337637	A	G	0.359	-0.0137	0.0017	6.237e-16	806528	-0.0169506	0.0306762	0.580561	8.63821e-05	69.6754
rs339991	A	G	0.4201	-0.0125	0.0017	3.514e-13	717095	-0.000898064	0.0306292	0.976609	7.613e-05	54.5964
rs349088	A	C	0.4777	-0.013	0.0017	3.501e-14	718429	0.0747047	0.0307308	0.0150598	8.43319e-05	60.5914
rs3732927	T	C	0.2907	0.0099	0.0017	1.13e-08	806737	0.0149816	0.0334732	0.654464	4.04181e-05	32.608
rs3754963	A	T	0.7632	0.0129	0.0019	2.428e-11	718585	0.0139649	0.0322999	0.665486	6.01491e-05	43.2248
rs3764835	A	G	0.1505	-0.013	0.0024	3.841e-08	718616	0.0262212	0.0385053	0.495886	4.32132e-05	31.055
rs3806114	A	G	0.6916	-0.012	0.0018	1.459e-11	804965	-0.0434673	0.0347928	0.211548	6.14274e-05	49.4498
rs3808477	T	C	0.274	-0.0182	0.0019	8.726e-22	718439	-0.0463395	0.0320642	0.148399	0.000131783	94.6904
rs3814883	T	C	0.4795	0.0227	0.0017	1.471e-40	717877	-0.00954365	0.0301389	0.751505	0.000257212	184.693
rs3825061	T	C	0.3863	0.014	0.0017	6.149e-16	718354	0.0230855	0.0328566	0.482297	9.29323e-05	66.7643
rs3856261	A	G	0.4983	0.0116	0.0017	1.117e-11	750078	0.0661529	0.0298063	0.0264576	6.72792e-05	50.4679
rs3914628	T	C	0.8593	0.0165	0.0023	6.914e-13	806780	-0.00197041	0.0394244	0.960139	6.5832e-05	53.1153
rs3923783	A	C	0.1784	-0.0222	0.0022	4.121e-23	714524	-0.0771217	0.0353257	0.0290242	0.000144475	103.245
rs39654	A	G	0.4513	-0.0163	0.0017	1.745e-21	717812	0.0216111	0.0303685	0.476694	0.000131585	94.4653
rs40067	A	G	0.1701	-0.0252	0.0023	9.728e-29	714059	0.0537376	0.0363956	0.139814	0.000179292	128.048
rs4017425	T	C	0.4676	-0.0118	0.0017	2.911e-12	718438	0.0479582	0.0305552	0.116518	6.93277e-05	49.8109
rs4075482	A	C	0.3681	-0.0132	0.0018	2.042e-13	716903	0.0125602	0.0325427	0.699526	8.10573e-05	58.1148
rs4148155	A	G	0.8867	0.0192	0.0026	1.339e-13	806326	0.0107044	0.0567142	0.850294	7.40694e-05	59.7284
rs4240673	T	C	0.4545	0.0175	0.0016	1.584e-26	806735	0.0444261	0.0301392	0.140473	0.000151857	122.527
rs4256980	C	G	0.3305	-0.0187	0.0017	8.633e-29	804708	0.0140377	0.0310904	0.651621	0.000154752	124.549
rs427943	A	C	0.4288	-0.0177	0.0017	3.603e-25	742360	0.0209843	0.0301375	0.486249	0.000153469	113.946
rs4286488	A	G	0.7608	0.0121	0.002	1.704e-09	718676	0.0169566	0.0348704	0.626773	5.32884e-05	38.299
rs429343	A	G	0.4336	0.0146	0.0017	8.441e-18	718482	0.0224968	0.0298203	0.450602	0.0001047	75.233
rs4303732	T	C	0.6137	0.0169	0.0017	1.264e-22	718627	0.000398765	0.030236	0.989477	0.00013542	97.3297
rs4307239	A	G	0.5361	-0.0115	0.0017	1.473e-11	717563	0.00451724	0.0299754	0.880214	6.57803e-05	47.2045
rs4390583	A	C	0.5714	-0.01	0.0018	1.63e-08	702884	-0.0523191	0.0313458	0.0950977	4.89804e-05	34.4291
rs4430672	T	C	0.1958	0.0124	0.0021	5.003e-09	718676	0.0192725	0.0365769	0.598261	4.84228e-05	34.8019
rs4482463	A	C	0.917	-0.031	0.0031	4.848e-23	663850	0.0226336	0.0634241	0.721195	0.000146285	97.1254
rs4517716	C	G	0.7924	-0.0117	0.002	4.27e-09	806706	-0.0560745	0.0379733	0.13976	4.50374e-05	36.3335
rs4565118	A	C	0.5021	-0.0106	0.0018	7.275e-09	557535	-0.0377983	0.0297215	0.203462	5.6179e-05	31.3234
rs4577313	A	G	0.2413	0.0158	0.002	2.632e-15	717342	0.00587581	0.0350122	0.866724	9.14053e-05	65.5747
rs459552	A	T	0.7747	-0.0133	0.0019	8.356e-12	797086	-0.0178167	0.0323894	0.582265	6.17487e-05	49.222
rs4655141	T	C	0.8362	-0.0173	0.0022	6.198e-15	718666	-0.072194	0.0464521	0.120146	8.19872e-05	58.9261
rs4700608	T	C	0.5236	-0.0155	0.0017	4.324e-20	718693	0.000951135	0.0303026	0.97496	0.000119857	86.1507
rs4740383	A	G	0.4185	0.0131	0.0018	7.028e-14	694837	0.00307424	0.0299034	0.918117	8.35252e-05	58.0411
rs4740619	T	C	0.5436	0.0189	0.0016	3.147e-31	806567	0.000309364	0.0297636	0.991707	0.000177247	142.987
rs474605	A	G	0.4679	-0.0125	0.0017	2.717e-13	718363	0.0251655	0.0297989	0.398385	7.7803e-05	55.895
rs4771218	A	G	0.6244	-0.0141	0.0018	3.18e-15	717363	-0.0782457	0.0305354	0.0103935	9.32517e-05	66.9014
rs477805	A	G	0.2041	-0.0134	0.0021	3.26e-10	718164	0.0306762	0.0435399	0.481087	5.83366e-05	41.8976
rs4813619	T	G	0.5305	-0.0106	0.0018	1.695e-09	664186	0.0179461	0.0300459	0.550315	5.5971e-05	37.1771
rs4858193	T	C	0.7199	0.0133	0.0019	2.444e-12	718071	-0.0117898	0.0339426	0.728331	7.13376e-05	51.229
rs4864201	T	C	0.3471	0.0137	0.0017	4.298e-16	806465	-0.0316754	0.030612	0.300791	8.50692e-05	68.611
rs4880341	T	C	0.5725	-0.013	0.0017	3.059e-14	716038	0.0124253	0.0297213	0.675904	8.27234e-05	59.2378
rs4900714	T	G	0.4776	0.015	0.0017	1.001e-18	718662	0.026817	0.0302477	0.375306	0.000112274	80.696
rs4906263	C	G	0.6562	-0.0176	0.0018	8.106e-23	718534	-0.0157962	0.0312394	0.613101	0.000139765	100.439
rs4937870	A	G	0.6941	0.0112	0.0019	1.559e-09	717921	-0.00255628	0.0303418	0.932858	5.32681e-05	38.2442
rs4973618	A	G	0.6623	-0.0148	0.0018	1.252e-16	706944	0.0241137	0.0319823	0.450867	9.79804e-05	69.2733
rs4981693	A	G	0.7743	0.0202	0.002	7.894e-24	718593	0.00269669	0.0316279	0.932052	0.000142618	102.498
rs4986044	T	C	0.455	-0.0177	0.0016	1.269e-27	802591	0.0353585	0.0296931	0.233732	0.000155376	124.723
rs4988235	A	G	0.7206	0.0124	0.0017	7.094e-13	796039	0.0131323	0.0305658	0.667458	6.19147e-05	49.2895
rs543874	A	G	0.7786	-0.0479	0.002	3.06e-125	806688	-0.0151279	0.038736	0.696139	0.00079103	638.618
rs543892	A	G	0.6082	0.0101	0.0018	6.988e-09	718642	0.059154	0.0298403	0.0474395	4.86165e-05	34.9395
rs562664	T	C	0.1873	-0.0138	0.0022	4.15e-10	696578	0.0110615	0.0357712	0.757148	5.79771e-05	40.3878
rs570463	A	C	0.3266	-0.0121	0.0018	4.33e-11	718580	-0.0127786	0.0357343	0.720643	6.44006e-05	46.2798
rs5862	A	G	0.542	-0.0102	0.0017	2.327e-09	718655	0.020573	0.0307985	0.50414	5.16529e-05	37.1225
rs592483	T	C	0.5933	-0.0137	0.0017	1.525e-16	802791	0.00900789	0.0301517	0.76513	9.05774e-05	72.7211
rs6010784	T	C	0.5062	0.0106	0.0016	6.906e-11	803088	-0.0290429	0.0302997	0.3378	5.61714e-05	45.113
rs6059578	C	G	0.6675	0.0104	0.0018	6.032e-09	718659	0.0282116	0.033662	0.401983	4.80109e-05	34.505
rs6265	T	C	0.1836	-0.0413	0.0021	7.399e-89	806782	-0.0732615	0.0411512	0.0750274	0.000511335	412.746
rs6443750	T	C	0.1994	-0.0152	0.0021	7.252e-13	792002	0.0149494	0.0365709	0.682703	7.37663e-05	58.4272
rs6448587	A	C	0.8055	0.0156	0.0022	1.648e-12	718653	0.0118821	0.0356199	0.738696	7.62543e-05	54.8044
rs6461115	A	G	0.7617	0.0134	0.0019	1.47e-12	806292	-0.016896	0.0322859	0.600749	6.5185e-05	52.5614
rs6463489	T	C	0.0959	0.0167	0.0026	2.504e-10	805923	0.0183816	0.0584149	0.75301	4.83613e-05	38.9773
rs6468266	A	T	0.4176	-0.0113	0.0017	7.708e-11	718278	-0.0243077	0.0307925	0.429877	6.2111e-05	44.6156
rs6469351	T	C	0.6719	0.0111	0.0018	3.719e-10	718614	0.000751417	0.031351	0.980878	5.43234e-05	39.0396
rs6470144	T	G	0.6503	0.0098	0.0018	3.055e-08	718448	-0.027055	0.0304552	0.37435	4.36809e-05	31.3837
rs6493498	T	C	0.4465	0.0137	0.0016	4.838e-17	805967	-0.0177426	0.0302981	0.558145	9.27706e-05	74.7768
rs6496248	A	T	0.6352	0.0104	0.0018	2.929e-09	717972	-0.0322556	0.0301765	0.285116	5.01259e-05	35.9907
rs6500208	A	G	0.2021	0.0146	0.002	3.211e-13	794515	0.0287527	0.0320893	0.370241	6.87465e-05	54.6237
rs650198	T	C	0.7294	-0.0137	0.0019	6.425e-13	714521	0.000112805	0.0310435	0.997101	7.40909e-05	52.9433
rs6512302	C	G	0.7391	0.0134	0.002	1.522e-11	718338	-0.00355305	0.0363265	0.922084	6.92495e-05	49.7479
rs6539064	C	G	0.7468	0.0194	0.0019	1.135e-23	718487	0.0122577	0.0323415	0.704682	0.000142332	102.278
rs6545714	A	G	0.6112	-0.0194	0.0016	4.013e-32	806783	0.0495824	0.0303175	0.101958	0.000178872	144.337
rs6556301	T	G	0.3707	-0.0113	0.0017	8.137e-11	767716	-0.022801	0.0307594	0.458529	5.95754e-05	45.7396
rs6567160	T	C	0.7518	-0.0552	0.0019	7.82e-184	806638	-0.0422083	0.038301	0.270454	0.00113714	918.299
rs657452	A	G	0.4042	0.0188	0.0016	3.172e-30	798331	0.0494111	0.0300494	0.100108	0.000170233	135.925
rs6577584	T	G	0.6589	-0.0118	0.0018	3.369e-11	718636	0.03872	0.0312405	0.215191	6.25886e-05	44.9811
rs6587552	A	G	0.241	0.0157	0.002	2.174e-15	718276	-0.00491102	0.0333851	0.883051	9.01754e-05	64.7765
rs6589936	A	C	0.3865	0.0112	0.0018	2.18e-10	718261	-0.0126701	0.0306521	0.679351	5.94881e-05	42.7304
rs6591407	A	C	0.1984	-0.0124	0.0021	3.583e-09	806782	0.00630156	0.0422812	0.881522	4.89072e-05	39.4593
rs6607337	T	C	0.2978	-0.0124	0.0019	2.548e-11	718656	0.0139597	0.0346773	0.687271	6.43071e-05	46.2175
rs6661316	T	C	0.5893	0.012	0.0016	1.721e-13	806610	0.0200628	0.0297844	0.500563	6.97033e-05	56.2272
rs6715020	T	C	0.381	-0.0105	0.0017	1.276e-09	718679	-0.00405832	0.0297141	0.891364	5.20025e-05	37.3749
rs6720868	T	C	0.3083	0.0154	0.0018	1.824e-17	718504	-0.0183832	0.0321924	0.567972	0.000101149	72.6833
rs6725931	T	C	0.8483	0.0187	0.0024	2.297e-15	718689	-0.0228939	0.0681702	0.736996	9.00012e-05	64.6885
rs6804842	A	G	0.4301	-0.0141	0.0016	7.57e-18	806143	-0.0637689	0.0297554	0.0321048	9.74622e-05	78.576
rs6808814	T	C	0.7335	0.0118	0.0019	1.305e-09	718249	0.028983	0.0358179	0.418414	5.44366e-05	39.1011
rs6818414	T	C	0.5164	-0.01	0.0017	4.565e-09	718491	0.00354723	0.0297299	0.905026	4.99462e-05	35.8876
rs6864049	A	G	0.489	-0.0121	0.0016	1.475e-13	806604	-0.00670813	0.0303197	0.824901	7.31696e-05	59.023
rs687339	T	C	0.7697	0.0188	0.0019	4.317e-22	806723	0.021373	0.0418099	0.609216	0.000125303	101.097
rs6882366	T	C	0.3959	-0.0131	0.0017	4.387e-14	718668	-0.00804507	0.0324222	0.80403	8.20856e-05	58.997
rs6886072	T	C	0.4665	-0.01	0.0017	4.125e-09	718327	0.0383144	0.0297587	0.197918	4.97756e-05	35.7568
rs6886740	T	C	0.6617	0.0114	0.0018	3.062e-10	718216	-0.00976096	0.0311343	0.753892	5.81839e-05	41.7909
rs6888194	T	C	0.8443	-0.0127	0.0023	3.583e-08	718692	0.0527033	0.0416516	0.20575	4.24056e-05	30.4777
rs6890310	A	G	0.2923	-0.0119	0.0019	3.287e-10	718622	-0.0431169	0.0348509	0.21602	5.85871e-05	42.1043
rs6893539	A	C	0.6981	-0.0122	0.0019	6.165e-11	718648	-0.0134827	0.0328981	0.681929	6.2738e-05	45.0892
rs6909685	T	C	0.3295	-0.0149	0.0018	2.782e-16	717696	-0.0349446	0.0310616	0.260586	9.80972e-05	70.4107
rs6915002	T	C	0.4113	0.0099	0.0017	8.71e-09	718487	-0.0209046	0.0308878	0.498539	4.74628e-05	34.1029
rs6921533	T	C	0.2933	0.0104	0.0018	1.374e-08	717993	-0.0411581	0.0323161	0.202801	4.48378e-05	32.1945
rs6922607	A	G	0.808	-0.013	0.0022	1.851e-09	706729	-0.0143208	0.0391791	0.714722	5.2436e-05	37.0599
rs6973656	A	G	0.5836	-0.0101	0.0017	6.31e-09	718650	-0.0113198	0.0309202	0.714294	4.95791e-05	35.6317
rs698147	A	G	0.447	0.0116	0.0017	9.672e-12	716805	0.0308105	0.0297305	0.30005	6.6524e-05	47.6878
rs7024334	T	G	0.2254	0.0135	0.002	4.708e-12	799813	0.0372709	0.0365699	0.308123	6.36398e-05	50.9031
rs7025938	C	G	0.6798	-0.0162	0.0018	1.47e-19	717817	-0.0611606	0.030509	0.0449977	0.000114252	82.0209
rs7084454	A	G	0.3086	0.0198	0.0018	4.505e-27	706792	0.00832064	0.0322171	0.796201	0.000167296	118.263
rs7102454	T	C	0.6437	-0.0168	0.0018	3.839e-21	718609	0.00701058	0.0331209	0.832367	0.000129464	93.0455
rs7124681	A	C	0.4162	0.0257	0.0016	3.956e-55	806656	0.00850913	0.0303822	0.779424	0.000320968	258.994
rs7138803	A	G	0.387	0.0297	0.0017	3.095e-71	806772	0.00626517	0.0307023	0.838305	0.000418518	337.789
rs7144011	T	G	0.2334	0.0263	0.002	2.374e-40	806721	-0.00167772	0.0347681	0.961513	0.00024752	199.729
rs7161194	A	G	0.3437	0.019	0.0019	2.23e-24	773952	-0.0224657	0.0328158	0.493595	0.000162862	126.067
rs7171864	A	G	0.6935	0.0132	0.0017	2.6e-14	806698	-0.0411912	0.032597	0.206357	7.40721e-05	59.7581
rs7172627	A	G	0.523	-0.0114	0.0017	1.813e-11	718111	-0.0294062	0.0298597	0.324716	6.48425e-05	46.567
rs7206608	C	G	0.6751	-0.013	0.0018	1.202e-12	717196	-0.000736603	0.0310641	0.981082	7.41369e-05	53.1745
rs7207087	C	G	0.684	0.013	0.0018	1.817e-12	718647	-0.00807454	0.0328334	0.805741	7.30567e-05	52.5056
rs7222349	A	G	0.356	0.01	0.0018	1.709e-08	718508	-0.0633438	0.0325171	0.0514127	4.58528e-05	32.947
rs7245985	T	G	0.7956	0.0119	0.0021	1.876e-08	718665	0.0773912	0.0380838	0.0421405	4.60574e-05	33.1013
rs7306544	T	C	0.8813	-0.0142	0.0026	4.039e-08	717986	0.0438346	0.0387205	0.257602	4.21872e-05	30.291
rs7323	C	G	0.268	-0.0166	0.0019	2.179e-18	718060	0.0438613	0.0338959	0.195665	0.000108117	77.6423
rs7357754	A	G	0.4985	-0.012	0.0017	1.814e-12	718167	-0.00589375	0.0296868	0.842629	7.19994e-05	51.7111
rs737185	A	G	0.7806	0.0137	0.0021	4.228e-11	718627	0.0528913	0.0366769	0.149277	6.42889e-05	46.2026
rs738140	A	G	0.7099	0.0129	0.0018	3.084e-12	718650	0.0195561	0.0316805	0.537043	6.85416e-05	49.2607
rs750090	T	C	0.6258	0.0113	0.0018	2.496e-10	718676	0.0115312	0.0301847	0.702444	5.98034e-05	42.9818
rs7512146	T	G	0.5272	-0.0097	0.0017	1.286e-08	716980	-0.000498376	0.0297387	0.986629	4.69058e-05	33.632
rs7534091	A	G	0.7182	-0.012	0.0018	6.65e-11	803017	0.00920751	0.0347968	0.791312	5.8288e-05	46.8088
rs7535528	A	G	0.3718	-0.0154	0.0018	1.575e-17	668295	0.00957705	0.0311161	0.758246	0.000110784	74.0447
rs7561278	T	C	0.7668	0.0169	0.0021	4.89e-16	717019	0.000370238	0.0349982	0.99156	0.000102144	73.2467
rs756717	A	G	0.394	-0.0134	0.0017	2.383e-15	804190	-0.0251601	0.0303966	0.407825	8.57449e-05	68.961
rs7588437	A	G	0.3664	-0.0165	0.0017	2.321e-22	806379	0.00951534	0.0324225	0.769155	0.000126406	101.944
rs7593917	A	G	0.4535	-0.0115	0.0016	9.671e-13	799252	0.00949307	0.0299366	0.751164	6.55531e-05	52.3967
rs7599312	A	G	0.2737	-0.0182	0.0018	1.521e-23	806704	0.0153485	0.0324823	0.636557	0.000131693	106.251
rs7616009	A	G	0.1595	-0.0157	0.0024	4.331e-11	718569	-0.0551981	0.0486824	0.256861	6.60888e-05	47.4924
rs7631156	A	G	0.3091	0.0215	0.0018	3.329e-32	718695	-0.0403119	0.0326868	0.217472	0.000197434	141.922
rs7640424	T	C	0.3106	-0.0135	0.0018	1.226e-14	805792	0.0442073	0.031085	0.154985	7.80495e-05	62.8964
rs765125	T	C	0.5855	-0.0098	0.0017	1.268e-08	718461	-0.0274852	0.0298623	0.357366	4.66158e-05	33.4931
rs765875	T	C	0.4689	-0.0132	0.0017	1.077e-14	718653	0.0546564	0.0302789	0.0710591	8.67829e-05	62.3721
rs7678054	A	G	0.4788	-0.0099	0.0017	4.574e-09	717910	0.016054	0.0303635	0.596995	4.89169e-05	35.1196
rs768023	A	G	0.6033	0.0161	0.0016	1.127e-22	806650	-0.0380194	0.0300977	0.206517	0.000124073	100.096
rs7685628	A	T	0.4014	0.0101	0.0017	6.145e-09	718680	-0.0320893	0.0314043	0.306869	4.90215e-05	35.2324
rs769449	A	G	0.1066	-0.0258	0.0027	4.44e-21	582013	0.00647872	0.0405056	0.872924	0.000126786	73.8004
rs7696649	A	G	0.278	0.0116	0.0019	4.725e-10	718653	0.00199226	0.0345127	0.953967	5.40167e-05	38.8212
rs7704281	A	G	0.0461	0.0248	0.0041	1.174e-09	801107	-0.11119	0.0776314	0.152063	5.40925e-05	43.3361
rs7713317	A	G	0.7198	-0.0166	0.0018	1.959e-20	802425	-0.0796464	0.0319599	0.0127002	0.000111154	89.2027
rs7715256	T	G	0.5644	-0.0158	0.0016	3.978e-22	806764	-0.002469	0.030373	0.935212	0.000122749	99.0416
rs7727781	T	C	0.5164	0.0093	0.0017	4.272e-08	718539	-0.0283986	0.0300035	0.343889	4.31985e-05	31.041
rs7730004	T	C	0.6614	0.0139	0.0018	1.461e-14	718548	-0.050275	0.0299204	0.0929009	8.65388e-05	62.1875
rs7734385	A	G	0.4449	-0.0101	0.0016	6.084e-10	805693	0.0303771	0.0298077	0.308155	5.03856e-05	40.5973
rs7760482	A	G	0.6159	-0.0102	0.0018	6.248e-09	718645	0.0203104	0.0300958	0.499765	4.92249e-05	35.3769
rs7779296	A	G	0.7159	-0.0103	0.0018	4.59e-09	805088	-0.0048149	0.0334532	0.885556	4.31547e-05	34.7447
rs7802342	T	G	0.7048	-0.0124	0.0019	6.233e-11	712979	-0.0766602	0.0340569	0.0243888	6.39817e-05	45.6204
rs784257	T	C	0.1875	-0.0147	0.0022	3.075e-11	718421	0.0369988	0.0396849	0.351174	6.58399e-05	47.3038
rs7842934	T	C	0.9211	-0.0178	0.0031	1.548e-08	718652	-0.00159044	0.0688712	0.981576	4.60526e-05	33.0972
rs7861160	T	C	0.5941	0.0095	0.0017	3.678e-08	714958	0.0194145	0.030034	0.51801	4.35267e-05	31.121
rs7893571	T	G	0.6736	0.0125	0.0018	5.832e-12	718186	-0.0117588	0.0323186	0.715977	6.87072e-05	49.3478
rs7899106	A	G	0.9496	-0.0327	0.0037	1.719e-18	806450	-0.0551306	0.0722986	0.445737	0.000102352	82.5501
rs7903146	T	C	0.2787	-0.0178	0.0018	1.665e-23	806810	0.0435938	0.0374938	0.244954	0.000127386	102.789
rs7907470	A	G	0.9161	-0.0177	0.0031	7.355e-09	714852	0.0271735	0.0454073	0.549547	4.81594e-05	34.4284
rs7944782	T	G	0.5016	-0.0144	0.0017	3.61e-17	718230	-0.0514947	0.029795	0.0839344	0.000103679	74.4728
rs7975187	A	G	0.7712	-0.0137	0.0021	3.86e-11	718606	0.0426012	0.0377939	0.259658	6.6236e-05	47.6006
rs8008285	T	C	0.849	-0.0135	0.0024	1.694e-08	717604	0.0151877	0.0393787	0.699731	4.67285e-05	33.5341
rs805412	A	G	0.4337	-0.0098	0.0017	1.144e-08	718626	-0.0198769	0.0297919	0.50465	4.71757e-05	33.9032
rs8065172	A	G	0.2383	-0.0124	0.002	5.291e-10	718308	0.00955305	0.0330103	0.772279	5.58189e-05	40.0973
rs8122855	A	G	0.3377	0.0137	0.0018	4.108e-14	717822	0.0184466	0.0312972	0.555593	8.3957e-05	60.2711
rs8181823	A	C	0.2344	-0.0125	0.002	4.363e-10	718253	0.0237677	0.0333874	0.476542	5.60802e-05	40.2819
rs845084	A	G	0.2666	0.0136	0.0019	3.219e-12	718056	0.0189391	0.0339168	0.576573	7.23284e-05	51.9395
rs852056	T	C	0.2538	0.0123	0.0019	2.145e-10	718527	-0.025204	0.0351166	0.472928	5.73043e-05	41.1769
rs865809	A	G	0.2246	0.0124	0.002	6.502e-10	718234	-0.0165613	0.0329853	0.61561	5.35561e-05	38.4678
rs879620	T	C	0.5966	0.0226	0.0017	8.449e-39	718515	-0.0407839	0.0301497	0.176148	0.000245848	176.688
rs889398	T	C	0.4151	-0.0195	0.0016	3.234e-32	806620	-0.0367542	0.0301751	0.223212	0.000184643	148.964
rs891387	T	C	0.4951	0.0208	0.0017	9.256e-35	718548	0.0195897	0.0298368	0.511464	0.000216299	155.455
rs895330	C	G	0.806	0.0196	0.0022	1.588e-19	712588	-0.0336674	0.0402178	0.402521	0.000120138	85.6186
rs900144	T	C	0.5784	0.0148	0.0017	1.526e-18	718416	0.00443031	0.0297996	0.881814	0.000106827	76.7544
rs9168	A	C	0.2752	-0.0139	0.0019	1.075e-13	718514	0.0166157	0.0341854	0.626934	7.70772e-05	55.3852
rs925018	C	G	0.6665	-0.013	0.0017	4.328e-14	806677	-0.0186003	0.0337672	0.581745	7.51299e-05	60.6099
rs9291467	T	C	0.465	0.0142	0.0017	4.617e-17	718544	0.00732	0.0305375	0.810559	0.000100326	72.0957
rs9294260	A	G	0.4689	0.014	0.0016	8.161e-18	806412	0.0361161	0.029768	0.225034	9.76209e-05	78.7301
rs930295	A	C	0.1548	0.0208	0.0023	2.03e-19	716913	-0.0845428	0.0442787	0.0562199	0.000113211	81.1711
rs9304665	A	T	0.7423	0.023	0.002	2.203e-31	717324	0.0650656	0.0329881	0.0485646	0.000202386	145.205
rs9320823	T	C	0.4118	-0.0165	0.0017	2.073e-21	718696	0.0402412	0.0317703	0.205288	0.000131889	94.8005
rs9370410	A	G	0.7293	0.0105	0.0019	2.584e-08	717054	0.0304904	0.0339927	0.369735	4.35314e-05	31.2157
rs9435739	A	G	0.6612	-0.0109	0.0018	9.904e-10	718630	-0.0505149	0.0301169	0.0934846	5.32303e-05	38.2548
rs9458814	T	C	0.7708	-0.0112	0.002	2.328e-08	718448	-0.000628776	0.0370005	0.986442	4.43223e-05	31.8446
rs946824	T	C	0.1355	0.0197	0.0025	4.823e-15	717750	0.00832223	0.0419566	0.842769	9.09215e-05	65.2647
rs9478496	T	C	0.8453	-0.0157	0.0023	8.169e-12	718366	0.017144	0.0371013	0.644019	6.4466e-05	46.313
rs9512648	A	G	0.4741	0.0095	0.0017	4.113e-08	705792	0.0109486	0.030433	0.719025	4.50039e-05	31.7647
rs9527895	T	C	0.819	-0.0158	0.0023	3.693e-12	718497	-0.0373387	0.0423106	0.37751	7.40128e-05	53.1817
rs9559022	A	G	0.8156	-0.0121	0.0022	4.863e-08	718692	0.034461	0.0352441	0.328182	4.40391e-05	31.6519
rs9569777	T	G	0.1865	-0.0201	0.0021	3.43e-21	806752	0.0259728	0.0374357	0.48781	0.000122591	98.9124
rs9595908	T	C	0.6427	0.0154	0.0017	3.734e-20	806589	-0.000103323	0.030026	0.997254	0.000108921	87.8641
rs9599161	T	C	0.57	0.0098	0.0016	2.324e-09	806768	-0.0288593	0.0318989	0.365618	4.70788e-05	37.9834
rs9602902	T	C	0.3785	0.0134	0.0017	1.566e-14	718692	0.0138668	0.0297991	0.641687	8.44786e-05	60.719
rs9603697	T	C	0.3184	0.0134	0.0018	1.689e-13	718556	-0.0309065	0.0302135	0.306337	7.79367e-05	56.0061
rs962796	T	C	0.1937	0.014	0.0021	1.88e-11	718667	-0.028352	0.0376586	0.451528	6.12227e-05	44.0013
rs9816226	A	T	0.1755	-0.0315	0.0021	1.447e-50	794122	0.0136961	0.0407082	0.736534	0.000287157	228.102
rs9818122	T	C	0.7933	-0.0228	0.002	3.966e-30	806655	-0.0757129	0.039261	0.0537985	0.000170482	137.543
rs9826775	A	G	0.8513	0.0155	0.0024	6.614e-11	715852	0.0145003	0.0402468	0.718634	6.08257e-05	43.5447
rs9827823	T	C	0.8552	0.0182	0.0023	3.39e-15	718678	0.0982544	0.0463814	0.0341413	8.20369e-05	58.9628
rs9926784	T	C	0.8007	0.0237	0.0021	1.084e-30	800954	0.0524243	0.0393598	0.182885	0.000179268	143.611
rs9944219	A	G	0.6044	-0.0119	0.0017	8.137e-13	806243	0.00254493	0.0318138	0.936242	6.77181e-05	54.6008
rs9951619	T	G	0.2239	-0.0152	0.0019	2.332e-15	794609	-0.0275418	0.0316544	0.384258	8.02951e-05	63.8082
rs9989141	T	C	0.6178	0.0168	0.0017	8.156e-23	769164	-0.0545327	0.0306822	0.0755127	0.000133287	102.533
rs9992189	C	G	0.6083	-0.0097	0.0017	2.043e-08	718697	0.0172087	0.0310813	0.579805	4.48379e-05	32.2262
Abbreviations: SNP = single-nucleotide polymorphism, MR = Mendelian randomization, BMI = body mass index, eaf = effect allele frequency, se = standard error.
*R2 was calculated as follows: R2 = 2×eaf.exposure×(1-eaf.exposure)×beta.exposure2.
**The F-statistic for each SNP was calculated as follows: F = (samplesize-2)×R2/(1-R2).
