# Supplementary material for: The causal effect of obesity on concomitant exotropia: A lifecourse Mendelian randomization study
Source: Medicine (Baltimore). 2024 Mar 1;103(9):e37348. doi: 10.1097/MD.0000000000037348 (PMC10906616; doi:10.1097/MD.0000000000037348)
Supplement: Supplementary file 4 [file medi-103-e37348-s004.xlsx]

## Sheet: 4. exotropia - childhood BMI
Supplementary Table S4. SNPs used in the reverse-direction MR analysis of the effect of concomitant exotropia on childhood BMI (with SNPs reaching P < 5 x 10-6)
SNP	effect allele	other allele	eaf.exposure	beta.exposure	se.exposure	P.exposure	samplesize	beta.outcome	se.outcome	P.outcome	R2*	F-statistic**
rs10986033	G	T	0.291225	0.149309	0.0316983	2.47343e-06	363526	-0.0002	0.0087	0.9807	0.0092032	3376.66
rs117758988	G	C	0.00519297	0.759589	0.164199	3.72752e-06	363526	-0.0179	0.0399	0.6541	0.00596131	2180.08
rs12280865	G	T	0.0568401	0.280192	0.0582413	1.50266e-06	363526	-0.005	0.0161	0.7558	0.00841747	3085.93
rs186553821	T	C	0.0109023	-0.959913	0.202871	2.2272e-06	363526	0.0011	0.0487	0.9818	0.0198724	7370.58
rs3800913	G	A	0.385927	-0.206819	0.03076	1.77215e-11	363526	0.0077	0.0076	0.3073	0.0202738	7522.54
rs4842196	A	C	0.760653	-0.16053	0.0335891	1.75971e-06	363526	0.0124	0.0088	0.1584	0.00938333	3443.38
rs56074012	A	G	0.0244711	-0.523768	0.110767	2.26115e-06	363526	0.0067	0.0329	0.8391	0.0130979	4824.59
rs61865836	C	T	0.0716267	-0.303765	0.0630862	1.4714e-06	363526	0.0066	0.0251	0.7919	0.0122717	4516.46
rs62189517	A	G	0.253736	-0.16003	0.0349898	4.79347e-06	363526	-0.0224	0.0107	0.03557	0.00969856	3560.19
rs7265132	T	C	0.0236157	-0.576452	0.116908	8.18804e-07	363526	0.0188	0.0303	0.5335	0.0153242	5657.41
rs73584755	C	G	0.107862	0.206351	0.0450356	4.60628e-06	363526	0.0012	0.0127	0.9277	0.0081949	3003.66
rs7405453	G	A	0.610586	-0.138832	0.0299811	3.6451e-06	363526	0.0052	0.0083	0.5364	0.00916574	3362.79
rs7611749	T	A	0.057497	0.276342	0.0587378	2.54273e-06	363526	0.0149	0.0246	0.5444	0.0082766	3033.85
rs76962909	G	A	0.0112742	0.566009	0.121143	2.97927e-06	363526	-0.0409	0.0376	0.2766	0.0071423	2615.08
rs78339194	A	G	0.0599047	-0.345641	0.0680966	3.85967e-07	363526	-0.0021	0.0265	0.936	0.0134559	4958.27
Abbreviations: SNP = single-nucleotide polymorphism, MR = Mendelian randomization, BMI = body mass index, eaf = effect allele frequency, se = standard error.
*R2 was calculated as follows: R2 = 2×eaf.exposure×(1-eaf.exposure)×beta.exposure2.
**The F-statistic for each SNP was calculated as follows: F = (samplesize-2)×R2/(1-R2).
